# Supplementary material for: Comparison of DNA methylation profiles in human fetal and adult red blood cell progenitors
Source: Genome Med. 2015 Jan 20;7(1):1. doi: 10.1186/s13073-014-0122-2 (PMC4298057; doi:10.1186/s13073-014-0122-2)
Supplement: Additional file 2: Table S2. — Differentially methylated CpGs between ex vivo differentiated fetal and adult erythroblasts. [file 13073_2014_122_MOESM2_ESM.xls]

## Sheet: Supplementary Table S2
Table S2. Differentially methylated CpGs between ex vivo differentiated fetal and adult erythroblasts.
Probe	P	Δβadult-fetal	Genome_Build	CHR	Position	GENE	Refseq ID	UCSC_RefGene_Group	UCSC CpG Islands Name	Relation to UCSC CpG Island	Regulatory Feature
cg12036735	9.4971e-28	-0.615349	37	8	20169916
cg26049998	2.62679e-27	-0.536457	37	17	65602730	PITPNC1;PITPNC1	NM_181671;NM_012417	Body;Body
cg16146033	2.91754e-27	-0.508329	37	11	62767323	SLC22A8	NM_004254	Body
cg09978533	1.6058e-25	-0.678105	37	22	46465160				chr22:46465976-46468528	N_Shore
cg07168526	2.32105e-25	-0.746449	37	7	116797907	ST7;ST7	NM_018412;NM_021908	Body;Body
cg19013399	1.99546e-24	-0.458963	37	5	159191650
cg25241559	2.81111e-24	0.757412	37	2	241989379	SNED1	NM_001080437	Body	chr2:241989164-241989461	Island
cg06870470	7.49393e-24	-0.59122	37	19	11315767	DOCK6	NM_020812	Body	chr19:11319444-11319753	N_Shelf
cg20068209	8.67858e-24	-0.487472	37	6	75988568	TMEM30A;TMEM30A	NM_001143958;NM_018247	Body;Body
cg04155862	1.82217e-23	-0.450606	37	3	127541172	MGLL;MGLL;MGLL	NM_001003794;NM_007283;NM_007283	5'UTR;5'UTR;1stExon	chr3:127541270-127542048	N_Shore
cg05455036	2.02883e-23	-0.584236	37	1	202828149				chr1:202830061-202830923	N_Shore
cg08558323	3.7313e-23	-0.381699	37	6	43097370	PTK7;PTK7;PTK7;PTK7	NM_002821;NM_152881;NM_152882;NM_152880	Body;Body;Body;Body			Unclassified
cg04549583	7.04191e-23	-0.417125	37	2	12146219						Unclassified_Cell_type_specific
cg27295118	7.63973e-23	-0.664236	37	14	22902226
cg07372034	4.19655e-22	-0.567938	37	22	48486164
cg12577010	5.76797e-22	-0.516704	37	7	134832544	TMEM140	NM_018295	TSS1500			Promoter_Associated
cg01418188	5.93683e-22	-0.388406	37	11	3145609	OSBPL5;OSBPL5;OSBPL5	NM_020896;NM_001144063;NM_145638	Body;Body;Body	chr11:3141642-3141877	S_Shelf
cg03720100	6.2198e-22	-0.37457	37	6	30720263
cg22994272	7.42516e-22	-0.341007	37	14	104346241						Unclassified_Cell_type_specific
cg02326058	7.73329e-22	-0.374574	37	8	8993102
cg03930153	7.73939e-22	-0.614228	37	3	176868896	TBL1XR1	NM_024665	5'UTR			Promoter_Associated_Cell_type_specific
cg03834031	8.37246e-22	-0.51128	37	22	46465717				chr22:46465976-46468528	N_Shore
cg12530994	9.24376e-22	-0.773071	37	10	5136782	AKR1C3	NM_003739	Body			Unclassified_Cell_type_specific
cg25135018	9.63986e-22	-0.652191	37	1	154435948	IL6R;IL6R	NM_181359;NM_000565	Body;Body
cg00460983	9.93352e-22	-0.406737	37	10	91133941
cg14625066	1.20291e-21	-0.513583	37	9	131682737	PHYHD1;PHYHD1	NM_001100876;NM_174933	TSS1500;TSS1500
cg00218409	1.73649e-21	-0.429187	37	2	74963008
cg17439800	1.73693e-21	-0.461784	37	1	208056493						Promoter_Associated_Cell_type_specific
cg00343092	1.74672e-21	-0.465754	37	22	43547974	TSPO;TSPO	NM_000714;NM_007311	5'UTR;5'UTR	chr22:43547319-43548169	Island
cg26433582	2.02038e-21	-0.589894	37	11	68848232	TPCN2	NM_139075	Body	chr11:68849897-68850551	N_Shore	Unclassified_Cell_type_specific
cg14519350	2.03677e-21	-0.451867	37	22	30661949	OSM	NM_020530	Body			Promoter_Associated
cg25491558	2.11331e-21	-0.577981	37	10	65472123
cg20072118	2.54648e-21	-0.510581	37	12	52653637				chr12:52652018-52652743	S_Shore	Unclassified_Cell_type_specific
cg02532017	2.69393e-21	0.417429	37	2	241974917	SNED1	NM_001080437	Body	chr2:241974906-241975143	Island
cg05721476	2.78642e-21	-0.36033	37	10	46076550	MARCH8;MARCH8	NM_001002265;NM_145021	5'UTR;5'UTR			Promoter_Associated
cg25936358	2.79207e-21	-0.849339	37	13	114301996				chr13:114302311-114302519	N_Shore
cg19617213	2.84807e-21	-0.634497	37	19	1074926	HMHA1	NM_012292	Body	chr19:1074726-1075071	Island	Promoter_Associated
cg09276998	2.9639e-21	-0.379908	37	10	29991884	SVIL	NM_003174	5'UTR			Unclassified_Cell_type_specific
cg16312514	3.20107e-21	-0.727627	37	11	70650521	SHANK2	NM_012309	Body
cg09365147	3.20972e-21	-0.473061	37	6	111738477	REV3L	NM_002912	Body
cg15576517	3.70573e-21	0.37917	37	19	7711153	STXBP2;STXBP2	NM_001127396;NM_006949	Body;Body	chr19:7712037-7712355	N_Shore	Unclassified_Cell_type_specific
cg08894487	3.77882e-21	-0.934555	37	19	941243	ARID3A	NM_005224	Body	chr19:940723-942490	Island	Unclassified
cg04347477	4.25293e-21	-0.34111	37	12	125002007	NCOR2;NCOR2	NM_006312;NM_001077261	5'UTR;5'UTR	chr12:125002006-125002433	Island
cg02017450	4.29388e-21	-0.517123	37	10	10631670
cg24349631	4.48165e-21	-0.72885	37	22	46449752	C22orf26;LOC150381	NM_018280;NR_027034	1stExon;Body	chr22:46449632-46450115	Island
cg12192749	5.39169e-21	-0.639849	37	7	17029795
cg14258501	5.96497e-21	-0.37288	37	6	31680228	LY6G6E;LY6G6E	NR_024541;NR_003673	Body;Body			Unclassified_Cell_type_specific
cg06320380	6.10606e-21	-0.494662	37	2	218770208	TNS1	NM_022648	5'UTR
cg00066663	6.55024e-21	-0.320891	37	17	7792674	CHD3;CHD3;CHD3	NM_001005271;NM_005852;NM_001005273	Body;Body;Body	chr17:7788261-7789091	S_Shelf	Promoter_Associated
cg13870494	6.67377e-21	0.49339	37	9	72658358	MAMDC2	NM_153267	TSS200	chr9:72658836-72659277	N_Shore
cg03487027	6.98713e-21	0.369798	37	10	77159055	ZNF503	NM_032772	Body	chr10:77155128-77169600	Island	Unclassified_Cell_type_specific
cg00213295	7.71728e-21	0.341547	37	17	32925561	TMEM132E	NM_207313	Body
cg03048432	7.94465e-21	-0.331286	37	14	51290751	NIN;NIN;NIN;NIN	NM_182946;NM_020921;NM_016350;NM_182944	5'UTR;5'UTR;TSS1500;5'UTR			Promoter_Associated
cg09148649	8.33389e-21	-0.30331	37	11	3253659	MRGPRE	NM_001039165	TSS200	chr11:3253768-3254066	N_Shore
cg03663556	9.97479e-21	-0.350381	37	7	50900556
cg27149973	1.01332e-20	-0.280925	37	17	74868725	MGAT5B;MGAT5B	NM_144677;NM_198955	Body;TSS200	chr17:74864170-74866657	S_Shelf	Unclassified_Cell_type_specific
cg12498580	1.01845e-20	-0.33038	37	12	7070732						Promoter_Associated
cg08305575	1.06349e-20	-0.489674	37	5	158018481
cg18899220	1.17787e-20	0.360308	37	13	20392529				chr13:20392430-20392707	Island	Unclassified
cg23843705	1.24445e-20	-0.302678	37	1	12270775						Unclassified_Cell_type_specific
cg06752054	1.32969e-20	-0.451951	37	21	42733747	MX2	NM_002463	TSS1500			Promoter_Associated
cg02001279	1.41048e-20	-0.840933	37	19	940967	ARID3A	NM_005224	Body	chr19:940723-942490	Island	Unclassified
cg09626867	1.53151e-20	-0.480873	37	3	45053351	EXOSC7	NR_023353	Body
cg05671385	1.80276e-20	-0.386865	37	11	104915759	CASP1;CASP1;CASP1;CARD16;CASP1;CASP1;CARD16	NM_001223;NM_033292;NM_033294;NM_001017534;NM_033293;NM_033295;NM_052889	Body;Body;Body;Body;Body;Body;Body
cg22854223	1.82614e-20	-0.254524	37	11	44586505	CD82;CD82	NM_001024844;NM_002231	TSS1500;TSS1500	chr11:44586602-44587404	N_Shore	Promoter_Associated
cg18183624	1.94625e-20	0.495718	37	17	47076904	IGF2BP1;IGF2BP1	NM_006546;NM_001160423	Body;Body	chr17:47072820-47076042	S_Shore
cg19184688	2.11034e-20	-0.249071	37	2	241935282				chr2:241937716-241938468	N_Shelf
cg16547579	2.11235e-20	-0.597549	37	20	4954333	SLC23A2;SLC23A2	NM_203327;NM_005116	5'UTR;5'UTR			Unclassified
cg25556035	2.23263e-20	0.551946	37	19	13127873	NFIX	NM_002501	Body	chr19:13120986-13124368	S_Shelf
cg25684105	2.2901e-20	-0.385397	37	12	104613662	TXNRD1	NM_001093771	Body	chr12:104609397-104610172	S_Shelf	Unclassified_Cell_type_specific
cg20059928	2.30301e-20	-0.452323	37	15	40361485
cg03324578	2.34433e-20	-0.472257	37	3	46887918				chr3:46887628-46887919	Island	Unclassified
cg23907053	2.59162e-20	-0.621639	37	12	70215816	RAB3IP;RAB3IP;RAB3IP;RAB3IP;RAB3IP	NM_175625;NM_175623;NM_175624;NM_022456;NM_001024647	3'UTR;3'UTR;3'UTR;3'UTR;3'UTR
cg14644418	2.61093e-20	0.380564	37	10	129536661	FOXI2	NM_207426	Body	chr10:129534410-129537366	Island
cg02708956	2.71535e-20	-0.272619	37	2	240300118	HDAC4	NM_006037	5'UTR
cg06442723	2.93938e-20	-0.515722	37	2	97484665	CNNM3;CNNM3	NM_017623;NM_199078	Body;Body	chr2:97481356-97483276	S_Shore	Gene_Associated_Cell_type_specific
cg18462381	2.94256e-20	0.360154	37	10	129536718	FOXI2	NM_207426	Body	chr10:129534410-129537366	Island
cg06753281	3.16366e-20	-0.421241	37	1	6086652	KCNAB2;KCNAB2	NM_003636;NM_172130	5'UTR;5'UTR	chr1:6086244-6086494	S_Shore
cg09884635	3.20847e-20	0.349114	37	5	132084068	CCNI2	NM_001039780	Body	chr5:132082873-132083911	S_Shore	Promoter_Associated
cg02412345	3.5e-20	-0.432217	37	8	21780678	XPO7;XPO7	NM_001100161;NM_015024	Body;Body	chr8:21776842-21777942	S_Shelf
cg00522276	3.81789e-20	-0.295714	37	8	67452722				chr8:67454545-67454991	N_Shore
cg08326019	4.34342e-20	0.727082	37	19	11472261	LPPR2;LPPR2	NM_022737;NM_001170635	Body;Body	chr19:11471905-11472299	Island
cg24382070	4.354e-20	0.289822	37	8	22013694	LGI3	NM_139278	Body	chr8:22014152-22014559	N_Shore	Unclassified_Cell_type_specific
cg27584135	4.5512e-20	-0.617194	37	3	15975501
cg21772773	4.64648e-20	-0.500938	37	1	6880294	CAMTA1	NM_015215	Body
cg27175112	4.65752e-20	-0.284455	37	2	11515031						Unclassified_Cell_type_specific
cg15967278	4.65943e-20	-0.468746	37	8	29886272				chr8:29884771-29885310	S_Shore	Unclassified_Cell_type_specific
cg19509778	4.66542e-20	0.533238	37	10	129537308	FOXI2	NM_207426	3'UTR	chr10:129534410-129537366	Island
cg18191540	4.79249e-20	-0.597603	37	14	107281437						Unclassified
cg25303150	4.94452e-20	-0.466503	37	10	134211874	PWWP2B;PWWP2B	NM_001098637;NM_138499	Body;Body	chr10:134209367-134211056	S_Shore
cg08943714	5.2585e-20	-0.663875	37	6	139470282	HECA	NM_016217	Body
cg16140253	5.27241e-20	-0.320424	37	1	110166563	AMPD2;AMPD2;AMPD2	NM_139156;NM_004037;NM_203404	Body;Body;TSS1500	chr1:110162464-110162716	S_Shelf	Promoter_Associated
cg19570155	5.72271e-20	-0.515292	37	2	36765605	CRIM1	NM_016441	Body
cg08915038	5.91547e-20	-0.40839	37	1	16562923	C1orf89	NM_030907	Body	chr1:16563544-16563799	N_Shore	Promoter_Associated
cg00067518	6.0032e-20	0.260458	37	1	7763225	CAMTA1	NM_015215	Body	chr1:7764593-7765856	N_Shore
cg05895618	6.10481e-20	-0.623872	37	11	19222395	CSRP3;CSRP3	NM_001127656;NM_003476	5'UTR;5'UTR
cg23847017	6.15118e-20	-0.522314	37	1	28764854	PHACTR4;PHACTR4;PHACTR4	NM_023923;NM_023923;NM_001048183	1stExon;5'UTR;Body
cg02747950	6.18094e-20	-0.426843	37	15	63526883	RAB8B	NM_016530	Body
cg26058474	6.72636e-20	0.706335	37	2	241975035	SNED1	NM_001080437	Body	chr2:241974906-241975143	Island
cg13935577	7.0248e-20	0.609733	37	12	107974897	BTBD11;BTBD11	NM_001017523;NM_001018072	Body;Body	chr12:107974842-107975305	Island
cg03699958	7.19938e-20	-0.328634	37	7	73892704	GTF2IRD1;GTF2IRD1	NM_016328;NM_005685	5'UTR;5'UTR	chr7:73894815-73895110	N_Shelf	Unclassified_Cell_type_specific
cg06688910	7.23449e-20	-0.611831	37	8	122466955
cg08217545	7.35115e-20	-0.632509	37	19	3388013	NFIC;NFIC	NM_005597;NM_205843	Body;Body	chr19:3387963-3388203	Island
cg01511232	8.26798e-20	0.474365	37	4	155661929				chr4:155661678-155661984	Island
cg08817867	8.67445e-20	-0.580402	37	17	19656554
cg10020892	9.76235e-20	-0.574252	37	1	147016901	BCL9	NM_004326	5'UTR			Unclassified_Cell_type_specific
cg15013617	9.98103e-20	-0.384285	37	20	2795378	C20orf141	NM_080739	TSS1500
cg03875330	1.00245e-19	-0.394978	37	19	11455923	TMEM205;TMEM205;CCDC159;TMEM205	NM_001145416;NM_033408;NM_001080503;NM_198536	Body;Body;TSS1500;Body	chr19:11456744-11457251	N_Shore
cg23243408	1.02328e-19	0.279329	37	2	11049855				chr2:11051858-11053476	N_Shelf	Unclassified
cg24176731	1.07727e-19	0.281689	37	11	73357164	PLEKHB1;PLEKHB1;PLEKHB1;PLEKHB1	NM_001130033;NM_021200;NM_001130035;NM_001130034	TSS200;TSS200;TSS1500;TSS1500
cg14073497	1.16937e-19	-0.250785	37	11	68611479				chr11:68611250-68611807	Island	Unclassified
cg12403889	1.19682e-19	-0.360958	37	1	11753338	C1orf187	NM_198545	5'UTR	chr1:11750701-11752651	S_Shore	Unclassified_Cell_type_specific
cg07691146	1.2395e-19	0.414219	37	13	51797646	FAM124A	NM_145019	Body	chr13:51796492-51796888	S_Shore	Unclassified_Cell_type_specific
cg01790646	1.33449e-19	-0.370466	37	2	240321229	HDAC4	NM_006037	5'UTR	chr2:240321777-240323919	N_Shore
cg26024874	1.34127e-19	0.277674	37	18	54541128	WDR7;WDR7	NM_052834;NM_015285	Body;Body			Unclassified_Cell_type_specific
cg18365406	1.35974e-19	0.533327	37	19	11472110	LPPR2;LPPR2	NM_022737;NM_001170635	Body;Body	chr19:11471905-11472299	Island
cg22398226	1.38138e-19	0.459682	37	4	155662217				chr4:155663809-155664315	N_Shore
cg10465672	1.46368e-19	-0.419179	37	4	48908841	OCIAD2;OCIAD2	NM_152398;NM_001014446	TSS200;TSS200	chr4:48908292-48908850	Island	Promoter_Associated
cg24352369	1.48863e-19	-0.458815	37	2	114163184	LOC440839	NR_029399	Body
cg13856340	1.49914e-19	-0.43064	37	9	127888818	SCAI;SCAI	NM_001144877;NM_173690	Body;Body			Unclassified_Cell_type_specific
cg14034325	1.50694e-19	0.472314	37	10	43891459	HNRNPF;HNRNPF;HNRNPF;HNRNPF;HNRNPF;HNRNPF	NM_001098207;NM_001098205;NM_001098208;NM_001098206;NM_001098204;NM_004966	5'UTR;5'UTR;5'UTR;5'UTR;5'UTR;5'UTR	chr10:43891546-43892917	N_Shore
cg01204844	1.51107e-19	-0.469479	37	22	40437423				chr22:40440852-40441810	N_Shelf
cg18038207	1.52799e-19	-0.508388	37	12	80581062
cg04266607	1.5706e-19	-0.528289	37	7	28221667	JAZF1	NM_175061	TSS1500	chr7:28219435-28219697	S_Shore
cg20253872	1.57572e-19	-0.324895	37	1	110166571	AMPD2;AMPD2;AMPD2	NM_139156;NM_004037;NM_203404	Body;Body;TSS1500	chr1:110162464-110162716	S_Shelf	Promoter_Associated
cg25520960	1.65319e-19	0.306813	37	2	219863984				chr2:219866131-219868054	N_Shelf	Unclassified_Cell_type_specific
cg14434062	1.76799e-19	-0.529022	37	15	70767419
cg17180284	1.78105e-19	-0.453769	37	13	31783983	B3GALTL	NM_194318	Body
cg27287167	1.81051e-19	-0.29002	37	19	18267904	PIK3R2	NM_005027	Body	chr19:18266682-18266889	S_Shore	Gene_Associated
cg05581878	2.0124e-19	-0.642119	37	3	159886981
cg27504369	2.04912e-19	-0.529979	37	22	39353550	APOBEC3A;APOBEC3A	NM_145699;NM_145699	1stExon;5'UTR
cg11067714	2.07142e-19	0.242793	37	5	139492230	PURA	NM_005859	TSS1500	chr5:139492723-139492966	N_Shore
cg07775292	2.27564e-19	-0.315694	37	22	30720496	TBC1D10A	NM_031937	Body	chr22:30722572-30723218	N_Shelf	Promoter_Associated_Cell_type_specific
cg00973876	2.32925e-19	-0.415569	37	17	77899208				chr17:77901065-77901333	N_Shore
cg12113316	2.38047e-19	-0.551276	37	8	37729089	RAB11FIP1;RAB11FIP1;RAB11FIP1	NM_025151;NM_001002233;NM_001002814	Body;1stExon;Body			Gene_Associated_Cell_type_specific
cg11436362	2.48723e-19	-0.359988	37	11	67053929	ADRBK1	NM_001619	3'UTR	chr11:67052394-67053110	S_Shore	Promoter_Associated_Cell_type_specific
cg25739715	2.49604e-19	-0.264301	37	22	30663881	OSM	NM_020530	TSS1500			Promoter_Associated
cg24686189	2.5716e-19	-0.312409	37	17	47913532
cg04367503	2.65862e-19	0.49911	37	19	13121571	NFIX	NM_002501	Body	chr19:13120986-13124368	Island
cg06596075	2.85279e-19	-0.315629	37	12	75728752	GLIPR1L1	NM_152779	Body			Unclassified
cg01351337	2.884e-19	-0.443137	37	10	103657412	C10orf76	NM_024541	Body
cg07408552	2.91259e-19	-0.441669	37	17	40611995	ATP6V0A1;ATP6V0A1;ATP6V0A1	NM_005177;NM_001130020;NM_001130021	5'UTR;5'UTR;5'UTR	chr17:40610746-40611032	S_Shore	Promoter_Associated
cg23545105	2.93068e-19	-0.556947	37	4	48908833	OCIAD2;OCIAD2	NM_152398;NM_001014446	TSS200;TSS200	chr4:48908292-48908850	Island	Promoter_Associated
cg24154161	3.10862e-19	-0.348989	37	6	32820421	TAP1	NM_000593	Body	chr6:32820849-32822370	N_Shore
cg07810039	3.18416e-19	-0.659193	37	1	218524558	TGFB2;TGFB2	NM_003238;NM_001135599	Body;Body			Promoter_Associated
cg23541926	3.18833e-19	-0.487596	37	3	155422092	PLCH1	NM_014996	TSS200
cg14438221	3.19205e-19	-0.661696	37	17	77898978				chr17:77901065-77901333	N_Shelf	Unclassified_Cell_type_specific
cg13579752	3.26393e-19	-0.31064	37	5	153577937	GALNT10	NM_198321	Body			Unclassified
cg12723011	3.2758e-19	-0.321753	37	4	15965102	FGFBP2	NM_031950	TSS1500			Unclassified
cg01987202	3.40236e-19	-0.34492	37	15	40633194	C15orf52	NM_207380	TSS200
cg09982224	3.5379e-19	-0.348488	37	11	67775972	ALDH3B1	NM_001161473	TSS200
cg03029127	3.54318e-19	-0.2836	37	16	57770913	KATNB1	NM_005886	5'UTR	chr16:57768817-57769100	S_Shore	Promoter_Associated
cg01005506	3.54632e-19	0.228724	37	10	64565768	ADO;ADO	NM_032804;NM_032804	3'UTR;1stExon	chr10:64564435-64565818	Island
cg06653796	3.57515e-19	-0.348917	37	20	62367805	LIME1	NM_017806	TSS200	chr20:62368955-62371962	N_Shore	Promoter_Associated
cg12697139	3.61186e-19	-0.511659	37	1	209571889
cg07719604	3.62654e-19	-0.310983	37	16	67232460	ELMO3;E2F4	NM_024712;NM_001950	TSS1500;3'UTR	chr16:67233032-67233862	N_Shore	Gene_Associated
cg16292768	3.68821e-19	-0.34786	37	8	27467783	CLU;CLU;CLU	NM_001831;NM_203339;NM_001171138	Body;Body;Body
cg17924072	3.76038e-19	-0.735889	37	19	1075067	HMHA1	NM_012292	Body	chr19:1074726-1075071	Island	Promoter_Associated
cg12713583	3.90562e-19	-0.693661	37	19	940724	ARID3A	NM_005224	Body	chr19:940723-942490	Island	Unclassified
cg00604410	3.95578e-19	-0.325867	37	15	67417899	SMAD3;SMAD3	NM_001145102;NM_005902	TSS200;Body
cg21244322	4.03435e-19	-0.293373	37	15	64303084	DAPK2	NM_014326	Body			Promoter_Associated
cg08360771	4.06884e-19	-0.314679	37	11	128779655	KCNJ5	NM_000890	5'UTR
cg01585860	4.0806e-19	-0.268145	37	6	75922610
cg14864103	4.21749e-19	-0.44656	37	13	113622738	MCF2L	NM_001112732	TSS200	chr13:113622737-113623660	Island
cg04416898	4.28325e-19	-0.392194	37	5	139040055	CXXC5	NM_016463	5'UTR	chr5:139040819-139041028	N_Shore
cg01146614	4.34177e-19	-0.317024	37	6	159235211	EZR;EZR	NM_003379;NM_001111077	Body;Body	chr6:159239081-159240775	N_Shelf	Promoter_Associated
cg13829849	4.34933e-19	-0.353992	37	9	72735830	MAMDC2	NM_153267	Body			Unclassified_Cell_type_specific
cg19913563	4.68345e-19	-0.575051	37	6	30720261
cg01143068	4.99524e-19	-0.475414	37	15	42888179	STARD9	NM_020759	Body
cg12526298	5.05316e-19	-0.329201	37	17	17875168	TOM1L2;LRRC48;LRRC48;LRRC48;LRRC48;TOM1L2	NM_001033551;NM_031294;NM_001130090;NM_001130092;NM_001130091;NM_001082968	Body;TSS1500;TSS1500;TSS1500;TSS1500;Body	chr17:17875167-17875933	Island	Promoter_Associated
cg10728351	5.34607e-19	-0.441106	37	4	122628020
cg13305823	5.52111e-19	-0.505289	37	6	29454557	MAS1L	NM_052967	1stExon
cg23201812	5.56756e-19	-0.557282	37	11	34771918
cg04494800	5.94114e-19	-0.346154	37	6	149775853	ZC3H12D	NM_207360	Body	chr6:149777792-149778189	N_Shore
cg18598117	5.99106e-19	-0.876266	37	19	941126	ARID3A	NM_005224	Body	chr19:940723-942490	Island	Unclassified
cg04196298	6.21932e-19	-0.228441	37	17	1480710	SLC43A2	NM_152346	Body	chr17:1478584-1479214	S_Shore
cg06997767	6.33964e-19	-0.740708	37	8	116430558	TRPS1	NM_014112	Body
cg27214856	6.55375e-19	0.272174	37	22	46473343
cg20892847	6.59386e-19	0.375097	37	12	58011875				chr12:58013171-58013652	N_Shore
cg07749613	6.7908e-19	-0.306359	37	2	97073539						Promoter_Associated
cg00994804	6.8532e-19	0.360037	37	21	36259383	RUNX1;RUNX1;RUNX1	NM_001001890;NM_001122607;NM_001754	1stExon;1stExon;Body	chr21:36258952-36259472	Island
cg11127915	7.00733e-19	0.47865	37	19	13122381	NFIX	NM_002501	Body	chr19:13120986-13124368	Island
cg08446038	7.01621e-19	-0.328386	37	5	52327649	ITGA2	NM_002203	Body			Unclassified_Cell_type_specific
cg22867816	7.04541e-19	-0.471135	37	4	16081205	PROM1;PROM1	NM_001145848;NM_001145847	5'UTR;5'UTR	chr4:16084195-16085735	N_Shelf
cg26280911	7.53085e-19	-0.503911	37	5	133891771	PHF15	NM_015288	Body			Promoter_Associated
cg08531380	7.75831e-19	-0.301424	37	1	12270887						Unclassified_Cell_type_specific
cg00263619	7.89884e-19	-0.429105	37	12	94727462	CCDC41;CCDC41	NM_001042399;NM_016122	Body;Body
cg02567488	8.43344e-19	-0.39785	37	6	32822565	PSMB9;PSMB9;TAP1	NM_002800;NM_148954;NM_000593	Body;Body;TSS1500	chr6:32820849-32822370	S_Shore	Promoter_Associated
cg03970899	8.49647e-19	0.443034	37	22	19710091	GP1BB;SEPT5	NM_000407;NM_002688	TSS1500;3'UTR	chr22:19709081-19712106	Island	Unclassified_Cell_type_specific
cg19241468	8.7366e-19	-0.303874	37	3	122399344	PARP14	NM_017554	TSS1500	chr3:122399655-122400190	N_Shore	Promoter_Associated
cg12024104	8.93116e-19	-0.298808	37	12	6662581	IFFO1;IFFO1	NM_080730;NM_001039670	Body;Body	chr12:6664425-6665336	N_Shore
cg01894038	8.97787e-19	-0.462549	37	11	77741873
cg03272225	1.04688e-18	-0.399604	37	19	17957106	JAK3	NM_000215	5'UTR	chr19:17958490-17958808	N_Shore	Unclassified_Cell_type_specific
cg24085039	1.06963e-18	-0.464386	37	10	134211908	PWWP2B;PWWP2B	NM_001098637;NM_138499	Body;Body	chr10:134209367-134211056	S_Shore
cg18524934	1.07913e-18	-0.433908	37	2	97164073	NEURL3	NR_026875	Body	chr2:97166208-97166660	N_Shelf
cg26276667	1.08853e-18	-0.350934	37	10	92916289				chr10:92913390-92913694	S_Shelf
cg15165154	1.09491e-18	-0.496299	37	5	139041014	CXXC5	NM_016463	5'UTR	chr5:139040819-139041028	Island
cg01014262	1.1382e-18	-0.444909	37	16	48533930				chr16:48530535-48530809	S_Shelf
cg17904575	1.1683e-18	-0.562409	37	14	102290370	PPP2R5C;PPP2R5C;PPP2R5C;PPP2R5C;PPP2R5C	NM_001161726;NM_002719;NM_001161725;NM_178587;NM_178586	Body;Body;Body;Body;Body
cg11932158	1.18519e-18	-0.50858	37	3	155422129	PLCH1	NM_014996	TSS200
cg11207793	1.19809e-18	0.354699	37	2	241974858	SNED1	NM_001080437	Body	chr2:241974906-241975143	N_Shore
cg06346099	1.20802e-18	-0.464017	37	6	160103519	SOD2;SOD2;SOD2	NM_000636;NM_001024465;NM_001024466	3'UTR;3'UTR;3'UTR
cg21912938	1.21238e-18	-0.316138	37	7	28220594	JAZF1	NM_175061	TSS200	chr7:28219435-28219697	S_Shore
cg24024661	1.2125e-18	-0.662908	37	19	1074425	HMHA1	NM_012292	Body	chr19:1074726-1075071	N_Shore	Promoter_Associated
cg27565899	1.2535e-18	-0.554328	37	1	110166664	AMPD2;AMPD2;AMPD2	NM_139156;NM_004037;NM_203404	Body;Body;TSS1500	chr1:110162464-110162716	S_Shelf	Promoter_Associated
cg00293940	1.25952e-18	-0.64366	37	12	60044871
cg05325934	1.293e-18	-0.288342	37	7	28220606	JAZF1	NM_175061	TSS200	chr7:28219435-28219697	S_Shore
cg20513976	1.30041e-18	-0.254398	37	20	62367893	LIME1	NM_017806	TSS200	chr20:62368955-62371962	N_Shore	Promoter_Associated
cg21201401	1.30086e-18	-0.292427	37	20	62367884	LIME1	NM_017806	TSS200	chr20:62368955-62371962	N_Shore	Promoter_Associated
cg06106428	1.31607e-18	-0.351975	37	11	110584327	ARHGAP20	NM_020809	TSS1500	chr11:110581839-110583883	S_Shore	Unclassified
cg11360522	1.34534e-18	-0.368737	37	13	113379828	ATP11A;ATP11A	NM_015205;NM_032189	Body;Body	chr13:113382598-113383007	N_Shelf	Unclassified_Cell_type_specific
cg00093643	1.34943e-18	-0.43602	37	15	44579510	CASC4;CASC4	NM_138423;NM_177974	TSS1500;TSS1500	chr15:44580804-44581543	N_Shore	Unclassified
cg11808699	1.37109e-18	-0.621046	37	15	81528661	IL16	NM_172217	Body
cg10713515	1.37429e-18	-0.541084	37	10	22603999	COMMD3	NM_012071	TSS1500	chr10:22604907-22605632	N_Shore
cg17327331	1.38871e-18	-0.371358	37	14	67736448	MPP5	NM_022474	5'UTR
cg24916358	1.39381e-18	-0.391747	37	10	126315761	FAM53B	NM_014661	Body			Promoter_Associated
cg16936289	1.42592e-18	-0.239752	37	17	29148918	CRLF3	NM_015986	Body	chr17:29151481-29151901	N_Shelf
cg15442737	1.42625e-18	-0.549463	37	8	141370229	TRAPPC9;TRAPPC9	NM_001160372;NM_031466	Body;Body
cg09233395	1.44562e-18	-0.59315	37	8	116678582	TRPS1	NM_014112	5'UTR	chr8:116679698-116679936	N_Shore
cg16277229	1.44678e-18	-0.619828	37	6	52268609	PAQR8	NM_133367	Body	chr6:52267981-52268199	S_Shore
cg12629515	1.46101e-18	0.448948	37	6	27859811	HIST1H3J;HIST1H2BO	NM_003535;NM_003527	TSS1500;TSS1500	chr6:27860653-27860918	N_Shore
cg04579966	1.53765e-18	-0.533009	37	13	24846221	SPATA13;SPATA13	NM_001166271;NM_153023	Body;Body			Promoter_Associated
cg02640104	1.5566e-18	-0.330575	37	13	30476615						Unclassified_Cell_type_specific
cg13758331	1.58002e-18	-0.530321	37	2	111893676	BCL2L11;BCL2L11	NM_006538;NM_138621	Body;Body			Gene_Associated_Cell_type_specific
cg07556018	1.60696e-18	-0.352742	37	11	2677341	KCNQ1;KCNQ1OT1;KCNQ1	NM_000218;NR_002728;NM_181798	Body;Body;Body
cg19611193	1.61158e-18	-0.642194	37	6	25137864	CMAH;CMAH	NR_002174;NR_027626	Body;Body	chr6:25139920-25140246	N_Shelf
cg05356319	1.62481e-18	0.434482	37	19	13122449	NFIX	NM_002501	Body	chr19:13120986-13124368	Island
cg26916780	1.6765e-18	-0.543385	37	15	64889554	ZNF609	NM_015042	Body			Unclassified_Cell_type_specific
cg26561681	1.68236e-18	-0.55797	37	1	21376633	EIF4G3	NM_003760	5'UTR
cg19308222	1.68809e-18	-0.330992	37	4	75230391	EREG	NM_001432	TSS1500
cg06618629	1.69126e-18	-0.542289	37	17	4437077	SPNS2	NM_001124758	Body	chr17:4439300-4439705	N_Shelf	Unclassified
cg21140898	1.70289e-18	0.565195	37	1	51442318				chr1:51443311-51444036	N_Shore
cg18764164	1.71395e-18	-0.50603	37	11	5248426	HBB	NM_000518	TSS200
cg20075683	1.81124e-18	0.317666	37	5	132083910	CCNI2	NM_001039780	Body	chr5:132082873-132083911	Island	Promoter_Associated
cg15705813	1.8768e-18	-0.506434	37	2	70297499						Unclassified_Cell_type_specific
cg23548201	1.88891e-18	-0.557891	37	3	195623792	TNK2;TNK2	NM_001010938;NM_005781	TSS1500;5'UTR	chr3:195622187-195623033	S_Shore
cg13100137	1.97128e-18	-0.409333	37	1	37937945				chr1:37939723-37940650	N_Shore
cg10287970	1.97846e-18	-0.450463	37	6	7115345	RREB1;RREB1;RREB1;RREB1	NM_001003700;NM_001003699;NM_001168344;NM_001003698	5'UTR;5'UTR;5'UTR;5'UTR
cg17687789	2.02898e-18	-0.520512	37	3	40543613				chr3:40547391-40547628	N_Shelf
cg23304605	2.03942e-18	-0.463189	37	14	91866373	CCDC88C	NM_001080414	Body			Unclassified_Cell_type_specific
cg15926590	2.04593e-18	-0.309195	37	6	32820577	PSMB9;PSMB9;TAP1	NM_002800;NM_148954;NM_000593	TSS1500;TSS1500;Body	chr6:32820849-32822370	N_Shore
cg06518251	2.06927e-18	-0.313173	37	11	67776030	ALDH3B1	NM_001161473	TSS200
cg03027661	2.19826e-18	-0.214783	37	22	29426832	ZNRF3	NM_032173	Body	chr22:29426510-29426843	Island
cg12967723	2.24818e-18	-0.473291	37	7	100464145	SLC12A9;TRIP6	NM_020246;NM_003302	Body;TSS1500	chr7:100463758-100464146	Island
cg13067635	2.26037e-18	-0.344124	37	1	5526684						Unclassified_Cell_type_specific
cg18129755	2.27849e-18	-0.2127	37	4	156680029	GUCY1B3	NM_000857	TSS200	chr4:156680095-156681386	N_Shore	Unclassified
cg24536146	2.30348e-18	-0.451242	37	1	207997166						Unclassified
cg10843276	2.31071e-18	-0.310729	37	4	726697	PCGF3	NM_006315	5'UTR	chr4:724335-726070	S_Shore
cg27165456	2.32754e-18	-0.342445	37	7	1782577	ELFN1	NM_001128636	5'UTR	chr7:1784027-1786934	N_Shore	Unclassified_Cell_type_specific
cg18436324	2.34256e-18	-0.258471	37	6	32820583	PSMB9;PSMB9;TAP1	NM_002800;NM_148954;NM_000593	TSS1500;TSS1500;Body	chr6:32820849-32822370	N_Shore
cg04004830	2.36513e-18	-0.446734	37	2	192711243	SDPR	NM_004657	1stExon
cg00619263	2.3892e-18	-0.545778	37	5	134471974
cg23137531	2.39781e-18	-0.238195	37	13	113622708	MCF2L	NM_001112732	TSS200	chr13:113622737-113623660	N_Shore
cg27198696	2.44348e-18	-0.323564	37	6	31680112	LY6G6E;LY6G6E	NR_024541;NR_003673	Body;Body			Unclassified_Cell_type_specific
cg06046912	2.44605e-18	-0.296207	37	2	55747633	CCDC104	NM_080667	Body	chr2:55746675-55746999	S_Shore
cg04322363	2.47958e-18	-0.333023	37	3	159757071				chr3:159756632-159756997	S_Shore
cg09414827	2.59767e-18	-0.479986	37	7	134832671	TMEM140	NM_018295	TSS200			Promoter_Associated
cg16174681	2.63018e-18	-0.613118	37	5	108220453	FER	NM_005246	Body
cg14052962	2.66121e-18	0.320284	37	9	131802575	FAM73B	NM_032809	5'UTR	chr9:131798727-131799280	S_Shelf
cg14389122	2.67382e-18	-0.298657	37	15	74945851	EDC3;EDC3;EDC3	NM_001142443;NM_025083;NM_001142444	Body;Body;Body
cg09411730	2.70032e-18	-0.254492	37	11	65190946	NEAT1	NR_028272	Body	chr11:65190824-65191058	Island	Promoter_Associated
cg07283896	2.72836e-18	-0.391493	37	6	11855283
cg10767662	2.78919e-18	0.373909	37	19	13127729	NFIX	NM_002501	Body	chr19:13120986-13124368	S_Shelf
cg23005885	2.80087e-18	0.231995	37	15	90543450	ZNF710	NM_198526	TSS1500	chr15:90543410-90543835	Island
cg00220721	2.88947e-18	-0.248694	37	11	36422443	PRR5L;PRR5L;PRR5L;PRR5L	NM_024841;NM_001160167;NM_001160169;NM_001160168	5'UTR;5'UTR;TSS200;Body
cg22622477	2.90235e-18	0.286608	37	17	46685442	HOXB7	NM_004502	Body	chr17:46685244-46685449	Island
cg14409083	2.97809e-18	-0.291547	37	12	13349724	EMP1;EMP1	NM_001423;NM_001423	5'UTR;1stExon			Unclassified_Cell_type_specific
cg10558063	2.98309e-18	-0.382513	37	1	44540412
cg13363640	2.9868e-18	-0.458803	37	11	2985302	SNORA54;NAP1L4	NR_002982;NM_005969	TSS200;Body			Gene_Associated_Cell_type_specific
cg14714537	2.99924e-18	-0.404221	37	8	92261789	SLC26A7;SLC26A7	NM_134266;NM_052832	5'UTR;5'UTR
cg09490371	3.04333e-18	0.472502	37	2	233253024	ECEL1P2	NR_028501	TSS1500	chr2:233251361-233253414	Island
cg01930719	3.07562e-18	-0.485683	37	16	67575562	FAM65A	NM_024519	Body	chr16:67571252-67572728	S_Shelf
cg10422709	3.09068e-18	0.347895	37	15	53083978				chr15:53080458-53083699	S_Shore
cg08271909	3.09191e-18	0.398877	37	4	155661691				chr4:155661678-155661984	Island
cg05207048	3.09595e-18	-0.270208	37	5	167513456	ODZ2	NM_001122679	Body
cg20112500	3.26023e-18	-0.306564	37	6	31021744	HCG22	NR_003948	TSS1500
cg24815934	3.32472e-18	-0.377139	37	21	46332181	ITGB2;ITGB2	NM_001127491;NM_000211	5'UTR;5'UTR			Promoter_Associated_Cell_type_specific
cg11529819	3.35816e-18	-0.302627	37	1	27695677	FCN3;FCN3	NM_173452;NM_003665	3'UTR;3'UTR	chr1:27692412-27693243	S_Shelf	Unclassified_Cell_type_specific
cg18623216	3.63871e-18	-0.496512	37	3	155421970	PLCH1;PLCH1	NM_014996;NM_014996	5'UTR;1stExon
cg10057879	3.89144e-18	0.201752	37	17	30591837	RHBDL3	NM_138328	TSS1500	chr17:30593198-30594033	N_Shore
cg16907527	3.98569e-18	-0.269949	37	6	43744388	VEGFA;VEGFA;VEGFA;VEGFA;VEGFA;VEGFA;VEGFA;VEGFA;VEGFA;VEGFA;VEGFA;VEGFA;VEGFA;VEGFA;VEGFA;VEGFA	NM_001171622;NM_003376;NM_001025366;NM_001171627;NM_001025368;NM_001171629;NM_001025369;NM_001033756;NM_001171630;NM_001171626;NM_001171628;NM_001025370;NM_001171625;NM_001025367;NM_001171623;NM_001171624	Body;Body;Body;Body;Body;Body;Body;Body;Body;Body;Body;Body;Body;Body;Body;Body
cg17696044	4.01956e-18	-0.40587	37	11	70449316	SHANK2;SHANK2	NM_012309;NM_133266	Body;Body
cg06452354	4.06585e-18	-0.267898	37	17	43449123				chr17:43449054-43449286	Island	Unclassified_Cell_type_specific
cg19814116	4.1278e-18	-0.305404	37	1	6086448	KCNAB2;KCNAB2;KCNAB2;KCNAB2	NM_172130;NM_003636;NM_003636;NM_172130	1stExon;1stExon;5'UTR;5'UTR	chr1:6086244-6086494	Island	Promoter_Associated
cg26226650	4.14341e-18	-0.447756	37	3	50276265	GNAI2	NM_002070	Body	chr3:50275393-50275645	S_Shore
cg05714778	4.22066e-18	-0.501315	37	12	51236059	TMPRSS12	NM_182559	TSS1500	chr12:51236633-51236924	N_Shore
cg01008256	4.25157e-18	-0.684561	37	7	100463985	SLC12A9;TRIP6	NM_020246;NM_003302	Body;TSS1500	chr7:100463758-100464146	Island
cg04030848	4.30459e-18	0.236779	37	22	30960881	GAL3ST1	NM_004861	TSS200
cg25157472	4.31159e-18	-0.328924	37	3	12996362	IQSEC1;IQSEC1	NM_001134382;NM_014869	Body;Body			Unclassified_Cell_type_specific
cg12063847	4.36391e-18	-0.38314	37	6	158184542
cg06162038	4.43905e-18	-0.576559	37	2	138727217	HNMT;HNMT	NM_001024075;NM_006895	Body;Body
cg21990144	4.50124e-18	-0.386832	37	2	201726666	CLK1;CLK1;CLK1;CLK1	NM_004071;NR_027855;NM_001162407;NR_027856	5'UTR;Body;Body;Body	chr2:201728892-201729577	N_Shelf
cg22550549	4.52987e-18	0.250646	37	19	13123217	NFIX	NM_002501	Body	chr19:13120986-13124368	Island
cg02753354	4.83237e-18	-0.58111	37	19	1074727	HMHA1	NM_012292	Body	chr19:1074726-1075071	Island	Promoter_Associated
cg13805537	4.86761e-18	-0.26485	37	9	130728012	FAM102A	NM_001035254	Body
cg23669081	4.92539e-18	0.740751	37	17	46685353	HOXB7	NM_004502	Body	chr17:46685244-46685449	Island
cg10152449	4.92821e-18	-0.346623	37	7	2444534	CHST12	NM_018641	5'UTR	chr7:2442792-2444011	S_Shore
cg16958939	4.96831e-18	-0.476101	37	6	7225223	RREB1;RREB1;RREB1;RREB1	NM_001003698;NM_001003700;NM_001168344;NM_001003699	Body;Body;Body;Body
cg26216433	5.07799e-18	-0.644865	37	14	104346591						Unclassified_Cell_type_specific
cg25597623	5.07944e-18	-0.349158	37	3	50306456	SEMA3B;SEMA3B	NM_001005914;NM_004636	5'UTR;5'UTR	chr3:50310445-50311397	N_Shelf
cg03050022	5.1389e-18	-0.537352	37	15	55559759	RAB27A;RAB27A;RAB27A;RAB27A	NM_183234;NM_183236;NM_004580;NM_183235	5'UTR;5'UTR;5'UTR;5'UTR			Promoter_Associated_Cell_type_specific
cg26942829	5.21772e-18	-0.412415	37	6	13408158	GFOD1	NM_018988	Body
cg24480012	5.26237e-18	-0.440414	37	12	62584024	FAM19A2	NM_178539	5'UTR	chr12:62584768-62586268	N_Shore
cg00218103	5.28547e-18	-0.238651	37	22	46465977				chr22:46465976-46468528	Island
cg10692693	5.34623e-18	-0.740755	37	7	101688648	CUX1;CUX1;CUX1	NM_181500;NM_181552;NM_001913	Body;Body;Body
cg17452301	5.37729e-18	-0.323213	37	10	134211620	PWWP2B;PWWP2B	NM_001098637;NM_138499	Body;Body	chr10:134209367-134211056	S_Shore
cg14479798	5.55471e-18	0.3885	37	10	129533998				chr10:129534410-129537366	N_Shore
cg14565651	5.55727e-18	-0.36035	37	1	9145034	SLC2A5	NR_024180	Body
cg11586448	5.63798e-18	-0.349686	37	12	123383399				chr12:123380333-123380894	S_Shelf	Unclassified
cg19116959	5.70863e-18	-0.357211	37	4	146841472	ZNF827	NM_178835	Body
cg04685228	5.79698e-18	-0.545632	37	5	172462626						Promoter_Associated
cg20258698	5.90254e-18	-0.665861	37	7	47556811	TNS3	NM_022748	5'UTR
cg22606224	5.93586e-18	-0.338038	37	19	12266489	ZNF625	NM_145233	5'UTR	chr19:12266998-12267686	N_Shore	Unclassified_Cell_type_specific
cg02131674	5.98214e-18	-0.554915	37	5	17341065
cg05726109	6.09591e-18	0.45588	37	22	19709755	SEPT5;GP1BB	NM_002688;NM_000407	Body;TSS1500	chr22:19709081-19712106	Island
cg05437446	6.12222e-18	-0.376183	37	13	113622743	MCF2L	NM_001112732	TSS200	chr13:113622737-113623660	Island
cg07740525	6.14427e-18	0.293034	37	9	116861532	KIF12	NM_138424	TSS200	chr9:116860979-116861591	Island
cg18033416	6.201e-18	0.492948	37	17	30592033	RHBDL3	NM_138328	TSS1500	chr17:30593198-30594033	N_Shore
cg03613618	6.29058e-18	-0.299671	37	8	97658325	PGCP	NM_016134	5'UTR	chr8:97657174-97657943	S_Shore	Promoter_Associated
cg15690760	6.5146e-18	-0.617624	37	5	6729662	POLS	NM_006999	5'UTR			Promoter_Associated_Cell_type_specific
cg02481642	6.59611e-18	-0.469667	37	20	43343760	WISP2	NM_003881	TSS200
cg06758350	6.74212e-18	0.367294	37	21	36259460	RUNX1;RUNX1;RUNX1;RUNX1;RUNX1	NM_001122607;NM_001001890;NM_001001890;NM_001122607;NM_001754	5'UTR;1stExon;5'UTR;1stExon;Body	chr21:36258952-36259472	Island
cg17133774	6.75164e-18	-0.450532	37	1	6198667	CHD5	NM_015557	Body	chr1:6202118-6202359	N_Shelf
cg08943494	7.15155e-18	-0.313209	37	11	36422615	PRR5L;PRR5L;PRR5L;PRR5L;PRR5L	NM_024841;NM_001160167;NM_001160169;NM_001160169;NM_001160168	5'UTR;5'UTR;1stExon;5'UTR;Body
cg11155924	7.16661e-18	-0.591043	37	11	70449258	SHANK2;SHANK2	NM_012309;NM_133266	Body;Body
cg23896514	7.17031e-18	-0.27341	37	7	150103902	LOC728743	NR_027237	Body	chr7:150104704-150105530	N_Shore	Promoter_Associated
cg09470638	7.19898e-18	0.29699	37	19	15121509	CCDC105	NM_173482	TSS200	chr19:15121590-15122143	N_Shore
cg18887458	7.30809e-18	-0.519053	37	7	115995934
cg01841306	7.35454e-18	-0.480023	37	17	908923	ABR;ABR;ABR	NM_021962;NM_001092;NM_001159746	3'UTR;3'UTR;3'UTR	chr17:909981-910442	N_Shore	Unclassified_Cell_type_specific
cg22828383	7.37811e-18	-0.418678	37	12	125002191	NCOR2;NCOR2	NM_006312;NM_001077261	5'UTR;5'UTR	chr12:125002006-125002433	Island
cg04666465	7.55331e-18	0.272681	37	16	23520563	GGA2	NM_015044	Body	chr16:23521573-23521899	N_Shore
cg24718722	7.64122e-18	0.477431	37	10	129536818	FOXI2	NM_207426	Body	chr10:129534410-129537366	Island
cg26766373	7.85846e-18	-0.428443	37	11	75063913	ARRB1;ARRB1	NM_004041;NM_020251	TSS1500;TSS1500	chr11:75062224-75062977	S_Shore
cg10786043	8.12689e-18	-0.438908	37	8	38643568	TACC1;TACC1;TACC1	NM_001122824;NM_006283;NM_001146216	TSS1500;TSS1500;5'UTR	chr8:38644473-38645760	N_Shore	Unclassified_Cell_type_specific
cg00852033	8.13155e-18	-0.243001	37	16	2058572	ZNF598	NM_178167	Body	chr16:2059326-2060032	N_Shore
cg27246744	8.21167e-18	-0.452686	37	3	31746590	OSBPL10	NM_017784	Body
cg05579652	8.42579e-18	-0.405375	37	12	2173351	CACNA1C;CACNA1C;CACNA1C;CACNA1C;CACNA1C;CACNA1C;CACNA1C;CACNA1C;CACNA1C;CACNA1C;CACNA1C;CACNA1C;CACNA1C;CACNA1C;CACNA1C;CACNA1C;CACNA1C;CACNA1C;CACNA1C;CACNA1C;CACNA1C;CACNA1C;CACNA1C	NM_001129844;NM_001129827;NM_001129839;NM_001129834;NM_001129841;NM_000719;NM_001129830;NM_001167625;NM_001129843;NM_001167624;NM_001129835;NM_001129837;NM_001167623;NM_001129840;NM_199460;NM_001129833;NM_001129832;NM_001129829;NM_001129846;NM_001129836;NM_001129838;NM_001129831;NM_001129842	Body;Body;Body;Body;Body;Body;Body;Body;Body;Body;Body;Body;Body;Body;Body;Body;Body;Body;Body;Body;Body;Body;Body			Unclassified_Cell_type_specific
cg24877510	8.49929e-18	-0.521956	37	4	78742376				chr4:78739707-78741555	S_Shore
cg08688659	8.96629e-18	-0.249833	37	11	35249965	CD44;CD44;CD44;CD44;CD44	NM_001001389;NM_001001392;NM_000610;NM_001001390;NM_001001391	Body;Body;Body;Body;Body
cg02197608	9.04149e-18	-0.399953	37	2	129101883				chr2:129103077-129104287	N_Shore
cg04314218	9.0745e-18	-0.433035	37	1	43919181	HYI	NM_031207	5'UTR	chr1:43919083-43919814	Island
cg09915396	9.44738e-18	-0.429118	37	17	2907895	RAP1GAP2;RAP1GAP2	NM_015085;NM_001100398	Body;Body			Promoter_Associated
cg24704287	9.63947e-18	-0.552135	37	19	13951481				chr19:13953222-13953554	N_Shore	Promoter_Associated
cg10406027	9.65062e-18	-0.42099	37	16	11876912	ZC3H7A	NM_014153	TSS1500
cg00374672	1.0048e-17	-0.487532	37	7	100463416	SLC12A9	NM_020246	Body	chr7:100463758-100464146	N_Shore
cg20193802	1.04476e-17	0.348909	37	22	19709696	SEPT5;GP1BB	NM_002688;NM_000407	Body;TSS1500	chr22:19709081-19712106	Island
cg02064267	1.04672e-17	-0.332724	37	10	112220471
cg15129183	1.04684e-17	-0.340167	37	5	169760269	LOC257358	NR_026945	Body			Unclassified
cg17898925	1.07028e-17	-0.476321	37	4	83196047
cg11751117	1.07081e-17	-0.406517	37	14	56663411	PELI2	NM_021255	Body
cg14377059	1.0895e-17	-0.288944	37	1	59183881						Unclassified_Cell_type_specific
cg07047068	1.09084e-17	-0.347982	37	11	844686	TSPAN4;TSPAN4;TSPAN4;TSPAN4;TSPAN4;TSPAN4;TSPAN4	NM_001025236;NM_001025239;NM_001025238;NM_001025235;NM_003271;NM_001025237;NM_001025234	5'UTR;5'UTR;5'UTR;5'UTR;5'UTR;5'UTR;5'UTR	chr11:842293-843396	S_Shore	Unclassified
cg27471192	1.12399e-17	-0.444243	37	11	59015338						Unclassified_Cell_type_specific
cg15085899	1.13937e-17	-0.653491	37	12	125003064	NCOR2;NCOR2	NM_006312;NM_001077261	5'UTR;5'UTR	chr12:125002880-125003101	Island	Unclassified
cg24954207	1.15443e-17	-0.262687	37	3	128217091				chr3:128215212-128216905	S_Shore	Unclassified_Cell_type_specific
cg06456031	1.1741e-17	-0.252036	37	7	134832850	TMEM140;TMEM140	NM_018295;NM_018295	1stExon;5'UTR			Promoter_Associated
cg14228177	1.20485e-17	-0.529992	37	7	1606526				chr7:1609568-1610037	N_Shelf
cg10905180	1.21267e-17	-0.545114	37	11	4701824	OR51E2	NM_030774	3'UTR
cg25734928	1.21667e-17	-0.314004	37	6	105398579				chr6:105400877-105401149	N_Shelf
cg02590287	1.23541e-17	-0.37668	37	X	106161451	CLDN2;CLDN2	NM_001171092;NM_001171095	5'UTR;TSS200
cg26426488	1.24006e-17	-0.583678	37	7	100461644	SLC12A9	NM_020246	Body	chr7:100463758-100464146	N_Shelf
cg24239961	1.24101e-17	-0.341367	37	6	31794472	HSPA1B	NM_005346	TSS1500	chr6:31795467-31797384	N_Shore
cg17671280	1.24139e-17	-0.437536	37	4	186990202	TLR3	NM_003265	TSS200			Promoter_Associated
cg00135497	1.25204e-17	0.575412	37	4	155661849				chr4:155661678-155661984	Island
cg05059480	1.25269e-17	-0.390179	37	15	40633202	C15orf52	NM_207380	TSS200
cg05969150	1.28854e-17	-0.38111	37	16	72882495	ZFHX3;ZFHX3	NM_001164766;NM_006885	Body;Body
cg12417775	1.2959e-17	-0.376924	37	1	212463238	PPP2R5A	NM_006243	Body	chr1:212457967-212459694	S_Shelf
cg11743675	1.31836e-17	0.44446	37	12	41221855	CNTN1;CNTN1	NM_175038;NM_001843	5'UTR;5'UTR
cg07985890	1.3188e-17	-0.5111	37	11	65190999	NEAT1	NR_028272	Body	chr11:65190824-65191058	Island	Promoter_Associated
cg16103712	1.32028e-17	-0.58502	37	8	99023869	MATN2;MATN2	NM_030583;NM_002380	Body;Body
cg14387452	1.33941e-17	-0.338702	37	9	20512334	MLLT3	NM_004529	Body
cg02535219	1.3545e-17	-0.347871	37	16	11876908	ZC3H7A	NM_014153	TSS1500
cg02222982	1.398e-17	-0.247701	37	11	67207599	CORO1B;CORO1B	NM_001018070;NM_020441	Body;Body	chr11:67203319-67203662	S_Shelf	Unclassified
cg24665265	1.39866e-17	-0.280533	37	15	70852115						Promoter_Associated_Cell_type_specific
cg20754034	1.40796e-17	0.216113	37	6	32066582	TNXB	NM_019105	5'UTR	chr6:32063533-32065044	S_Shore
cg17980508	1.4379e-17	-0.404157	37	1	79085713	IFI44L	NM_006820	TSS1500			Unclassified_Cell_type_specific
cg12634306	1.45484e-17	0.656142	37	1	40098811	HEYL	NM_014571	Body
cg24890964	1.45879e-17	-0.281585	37	20	36153642	BLCAP;BLCAP;BLCAP;BLCAP;BLCAP	NM_001167821;NM_001167823;NM_001167820;NM_001167822;NM_006698	5'UTR;TSS1500;5'UTR;5'UTR;5'UTR	chr20:36156022-36156669	N_Shelf
cg05910443	1.47774e-17	-0.70315	37	7	101688675	CUX1;CUX1;CUX1	NM_181500;NM_181552;NM_001913	Body;Body;Body
cg10501360	1.51598e-17	-0.307808	37	10	49671665	ARHGAP22	NM_021226	Body	chr10:49674243-49674776	N_Shelf
cg15145767	1.53725e-17	-0.324748	37	3	50306428	SEMA3B;SEMA3B	NM_001005914;NM_004636	5'UTR;5'UTR			Unclassified_Cell_type_specific
cg21862529	1.54044e-17	-0.30005	37	1	41948212	EDN2	NM_001956	Body
cg12477880	1.54434e-17	0.374866	37	21	36259241	RUNX1;RUNX1;RUNX1	NM_001001890;NM_001122607;NM_001754	1stExon;1stExon;Body	chr21:36258952-36259472	Island
cg03670162	1.54951e-17	-0.320134	37	12	108297339				chr12:108297426-108297743	N_Shore
cg27429749	1.56893e-17	-0.451795	37	11	57333612	UBE2L6;UBE2L6	NM_004223;NM_198183	Body;5'UTR	chr11:57334971-57335486	N_Shore	Unclassified
cg06652329	1.56909e-17	-0.344529	37	12	102874566	IGF1;IGF1;IGF1	NM_001111285;NM_001111283;NM_000618	TSS200;TSS200;TSS200
cg02489552	1.57782e-17	0.393213	37	19	15121531	CCDC105	NM_173482	TSS200	chr19:15121590-15122143	N_Shore
cg19851816	1.5821e-17	-0.675134	37	22	50657907	TUBGCP6	NM_020461	Body	chr22:50657480-50657937	Island	Gene_Associated_Cell_type_specific
cg17006136	1.58437e-17	-0.375312	37	4	186559412	SORBS2;SORBS2;SORBS2;SORBS2;SORBS2;SORBS2;SORBS2;SORBS2	NM_001145670;NM_001145673;NM_001145671;NM_001145675;NM_003603;NM_021069;NM_001145672;NM_001145674	Body;Body;Body;Body;Body;Body;Body;Body	chr4:186560031-186560361	N_Shore
cg21025494	1.60152e-17	-0.423695	37	7	23502744	IGF2BP3	NM_006547	Body
cg20467658	1.6547e-17	0.29529	37	15	89933347	LOC254559	NR_015411	Body
cg27530093	1.68415e-17	-0.284925	37	19	41815095	CCDC97	NM_052848	TSS1500	chr19:41816025-41816350	N_Shore	Promoter_Associated
cg14499577	1.70116e-17	-0.419906	37	8	1414612
cg05514299	1.74315e-17	-0.43026	37	17	74868670	MGAT5B;MGAT5B	NM_144677;NM_198955	Body;TSS200	chr17:74864170-74866657	S_Shelf	Unclassified_Cell_type_specific
cg10825839	1.74692e-17	-0.239496	37	21	46332068	ITGB2;ITGB2	NM_001127491;NM_000211	5'UTR;5'UTR			Promoter_Associated_Cell_type_specific
cg13403689	1.7617e-17	-0.364265	37	6	32820641	PSMB9;PSMB9;TAP1	NM_002800;NM_148954;NM_000593	TSS1500;TSS1500;Body	chr6:32820849-32822370	N_Shore
cg08554257	1.77447e-17	-0.316983	37	16	50730737	NOD2	NM_022162	TSS1500			Unclassified_Cell_type_specific
cg06152215	1.7934e-17	-0.364134	37	12	124422259	CCDC92	NM_025140	Body	chr12:124421581-124422163	S_Shore	Unclassified
cg24135793	1.82758e-17	0.320598	37	19	13122567	NFIX	NM_002501	Body	chr19:13120986-13124368	Island
cg16509569	1.83409e-17	-0.256347	37	12	54891634	NCKAP1L	NM_005337	1stExon			Promoter_Associated
cg00542975	1.85171e-17	-0.292172	37	2	122392291	CLASP1;CLASP1;CLASP1	NM_015282;NM_001142274;NM_001142273	5'UTR;5'UTR;5'UTR
cg00268476	1.87142e-17	-0.311897	37	16	2740589	KCTD5	NM_018992	Body
cg18479255	1.88329e-17	0.277062	37	13	51797793	FAM124A	NM_145019	Body	chr13:51796492-51796888	S_Shore
cg19136673	1.90332e-17	-0.296651	37	6	32813337	PSMB8;TAP1	NM_004159;NM_000593	TSS1500;3'UTR	chr6:32811494-32811839	S_Shore
cg01794929	1.929e-17	0.273903	37	22	31500940	SELM	NM_080430	3'UTR	chr22:31500396-31501239	Island
cg07547765	1.94577e-17	0.482458	37	17	46685448	HOXB7	NM_004502	Body	chr17:46685244-46685449	Island
cg19280785	1.94682e-17	-0.518153	37	3	134340945	KY	NM_178554	Body
cg12006794	1.96008e-17	-0.253932	37	4	156679085	GUCY1B3	NM_000857	TSS1500	chr4:156680095-156681386	N_Shore	Unclassified_Cell_type_specific
cg01750375	2.01661e-17	-0.365804	37	20	43343365	WISP2	NM_003881	TSS1500			Unclassified_Cell_type_specific
cg07060794	2.04636e-17	-0.366508	37	7	23387365	IGF2BP3	NM_006547	Body
cg08241465	2.06403e-17	-0.346774	37	16	57924256	CNGB1	NM_001297	Body
cg23090529	2.08588e-17	0.377995	37	1	51442133				chr1:51443311-51444036	N_Shore
cg14023999	2.10809e-17	0.416943	37	15	90543224				chr15:90543410-90543835	N_Shore	Unclassified_Cell_type_specific
cg19815596	2.11242e-17	0.398211	37	1	201583478
cg13487983	2.12294e-17	-0.333752	37	9	137296319	RXRA	NM_002957	Body	chr9:137299190-137299437	N_Shelf	Unclassified
cg16399664	2.20558e-17	-0.377895	37	12	113417284	OAS2;OAS2;OAS2	NM_016817;NM_001032731;NM_002535	Body;Body;Body			Promoter_Associated
cg11041817	2.26081e-17	0.434745	37	17	46685327	HOXB7	NM_004502	Body	chr17:46685244-46685449	Island
cg13965724	2.31357e-17	-0.300915	37	3	49027828	P4HTM;P4HTM	NM_177938;NM_177939	1stExon;1stExon	chr3:49027116-49028356	Island	Promoter_Associated
cg18182216	2.33046e-17	-0.277992	37	1	150978385	FAM63A;FAM63A;FAM63A;FAM63A;FAM63A	NM_018379;NM_001163259;NM_001163258;NM_001163260;NM_001040217	5'UTR;5'UTR;Body;5'UTR;5'UTR	chr1:150980735-150981092	N_Shelf
cg16173191	2.33308e-17	-0.283601	37	4	82135607				chr4:82135888-82136535	N_Shore
cg13299776	2.34507e-17	-0.272764	37	3	148847007	HPS3	NM_032383	TSS1500	chr3:148847198-148847968	N_Shore	Promoter_Associated
cg03188000	2.36644e-17	-0.361668	37	12	68634913						Unclassified
cg22345878	2.38279e-17	-0.382067	37	12	6234313	VWF	NM_000552	TSS1500
cg08813888	2.3877e-17	-0.351423	37	2	662396				chr2:660666-660909	S_Shore
cg23401251	2.3907e-17	-0.502377	37	2	27683905	IFT172	NM_015662	Body
cg12024906	2.40168e-17	0.377416	37	19	37825679	HKR1;HKR1	NM_181786;NM_181786	1stExon;5'UTR	chr19:37825101-37825756	Island	Promoter_Associated
cg27185793	2.42791e-17	-0.255346	37	1	1238797	ACAP3	NM_030649	Body	chr1:1242400-1245185	N_Shelf
cg07573342	2.43338e-17	-0.303293	37	22	37582320	C1QTNF6;C1QTNF6	NM_182486;NM_031910	Body;Body	chr22:37578232-37578660	S_Shelf	Unclassified
cg01542019	2.47842e-17	-0.350662	37	19	14673053	TECR	NM_138501	Body	chr19:14676201-14676542	N_Shelf
cg18794404	2.50555e-17	-0.252662	37	10	22542024				chr10:22540707-22542739	Island
cg11846580	2.52818e-17	-0.3254	37	16	88590409	ZFPM1	NM_153813	Body	chr16:88590204-88590410	Island
cg01656750	2.54407e-17	-0.373727	37	16	57771195	KATNB1	NM_005886	Body	chr16:57769596-57769973	S_Shore
cg09548780	2.57006e-17	-0.35532	37	2	218770270	TNS1	NM_022648	5'UTR
cg19279257	2.61591e-17	-0.704102	37	7	100463508	SLC12A9;TRIP6	NM_020246;NM_003302	Body;TSS1500	chr7:100463758-100464146	N_Shore
cg24453118	2.64314e-17	-0.606188	37	13	47229927	LRCH1;LRCH1;LRCH1	NM_015116;NM_001164213;NM_001164211	Body;Body;Body
cg18378811	2.64721e-17	0.401859	37	4	114900050	ARSJ;ARSJ	NM_024590;NM_024590	1stExon;5'UTR	chr4:114900355-114900810	N_Shore	Unclassified_Cell_type_specific
cg03390636	2.64745e-17	-0.352596	37	15	80843452	ARNT2	NM_014862	Body
cg14292619	2.66246e-17	-0.661559	37	12	75784617	GLIPR1L2	NM_152436	TSS1500	chr12:75784799-75785241	N_Shore	Promoter_Associated
cg24279744	2.70683e-17	0.250989	37	3	10408402	ATP2B2;ATP2B2	NM_001683;NM_001001331	Body;Body
cg05310240	2.72086e-17	0.344515	37	17	47979069				chr17:47979465-47979740	N_Shore	Unclassified_Cell_type_specific
cg09680149	2.73235e-17	-0.321215	37	12	6487052	SCNN1A	NM_001159575	TSS1500
cg02116612	2.73393e-17	-0.403193	37	3	127542388	MGLL;MGLL	NM_001003794;NM_007283	TSS1500;TSS1500	chr3:127541270-127542048	S_Shore
cg04140525	2.7497e-17	0.21279	37	1	153467760						Unclassified
cg00241638	2.75514e-17	-0.394417	37	8	144097644	LOC100133669	NR_026913	Body	chr8:144099456-144099731	N_Shore	Unclassified
cg07664000	2.76823e-17	-0.463483	37	17	28659293	TMIGD1	NM_206832	5'UTR			Unclassified_Cell_type_specific
cg00049440	2.78974e-17	-0.559603	37	9	73026643	KLF9	NM_001206	Body	chr9:73027330-73029184	N_Shore
cg04636402	2.81791e-17	0.351727	37	5	139284774	NRG2;NRG2;NRG2;NRG2	NM_013982;NM_013983;NM_013981;NM_004883	Body;Body;Body;Body	chr5:139283350-139284282	S_Shore
cg09853702	2.84632e-17	-0.220269	37	12	47665230
cg10575367	2.85914e-17	0.238384	37	16	2801914	LOC100128788;SRRM2	NR_027275;NM_016333	Body;TSS1500	chr16:2801913-2803409	Island
cg22846826	2.86473e-17	-0.308417	37	7	4723927	FOXK1	NM_001037165	Body	chr7:4721637-4722779	S_Shore	Promoter_Associated
cg16387467	2.93511e-17	-0.405616	37	18	72166016	CNDP2;CNDP2	NM_001168499;NM_018235	TSS1500;5'UTR	chr18:72162935-72164039	S_Shore	Promoter_Associated
cg01205935	3.11501e-17	0.474272	37	13	99737585	DOCK9;DOCK9	NM_015296;NM_001130049	Body;Body	chr13:99738331-99740225	N_Shore
cg23376821	3.14161e-17	-0.227099	37	6	45391365	RUNX2;RUNX2;RUNX2	NM_001015051;NM_001024630;NM_004348	Body;Body;Body	chr6:45389420-45391646	Island
cg08909806	3.17702e-17	-0.440554	37	22	43548696	TSPO;TSPO	NM_000714;NM_007311	5'UTR;5'UTR	chr22:43547319-43548169	S_Shore	Promoter_Associated
cg01989203	3.23125e-17	0.254842	37	6	49605296	RHAG	NM_000324	TSS1500
cg14977069	3.24151e-17	-0.275238	37	20	62367698	LIME1	NM_017806	TSS1500	chr20:62368955-62371962	N_Shore	Promoter_Associated
cg12212103	3.28905e-17	-0.278048	37	17	48231729				chr17:48226223-48228625	S_Shelf
cg07516148	3.29066e-17	-0.351644	37	6	159463300	TAGAP;TAGAP;TAGAP	NM_152133;NM_138810;NM_054114	5'UTR;Body;Body			Promoter_Associated
cg13903421	3.30319e-17	0.314071	37	2	219738714	WNT6	NM_006522	3'UTR	chr2:219738081-219738788	Island	Unclassified_Cell_type_specific
cg01593345	3.36669e-17	-0.412932	37	12	12932730	APOLD1	NM_001130415	Body
cg16647844	3.41233e-17	-0.370778	37	1	232903627
cg14876117	3.42603e-17	-0.492558	37	14	51428973
cg19869037	3.42945e-17	-0.400691	37	6	116732515	DSE;DSE	NM_013352;NM_001080976	Body;Body
cg12396523	3.48252e-17	-0.337348	37	8	116680127	TRPS1	NM_014112	5'UTR	chr8:116681380-116681623	N_Shore
cg13390284	3.55173e-17	-0.363516	37	1	65531864				chr1:65532161-65533212	N_Shore
cg21441076	3.6065e-17	-0.25483	37	17	48929520						Unclassified
cg16257983	3.61209e-17	-0.28797	37	10	90750218	FAS;FAS;FAS;FAS;FAS;FAS;FAS;ACTA2	NR_028034;NR_028036;NM_000043;NM_152872;NR_028035;NM_152871;NR_028033;NM_001141945	TSS200;TSS200;TSS200;TSS200;TSS200;TSS200;TSS200;5'UTR	chr10:90750293-90751108	N_Shore
cg11873462	3.63996e-17	-0.436719	37	8	144611940	ZC3H3	NM_015117	Body			Unclassified_Cell_type_specific
cg23365801	3.64845e-17	0.586742	37	17	7832909	KCNAB3	NM_004732	TSS200	chr17:7832532-7833164	Island
cg04313735	3.70188e-17	0.204045	37	11	73357194	PLEKHB1;PLEKHB1;PLEKHB1;PLEKHB1	NM_001130033;NM_021200;NM_001130035;NM_001130034	TSS200;TSS200;TSS1500;TSS1500
cg03278514	3.77651e-17	-0.46549	37	15	70779346						Unclassified
cg12622182	3.79177e-17	0.306696	37	1	38513641	POU3F1	NM_002699	TSS1500	chr1:38510102-38513642	Island
cg25634032	3.79863e-17	-0.294989	37	11	67135897	LOC100130987;CLCF1;CLCF1	NR_024469;NM_013246;NM_001166212	Body;Body;5'UTR	chr11:67139887-67141146	N_Shelf	Unclassified
cg24466377	3.80729e-17	0.295405	37	19	46268509	SIX5	NM_175875	3'UTR	chr19:46270162-46270420	N_Shore
cg04411893	3.81953e-17	-0.239007	37	3	185300709				chr3:185303822-185304497	N_Shelf
cg06832687	3.83039e-17	-0.235502	37	6	32122753	PPT2;PPT2	NM_005155;NM_138717	Body;Body	chr6:32121829-32122529	S_Shore	Promoter_Associated
cg06825512	3.83047e-17	0.314013	37	18	10453969	APCDD1	NM_153000	TSS1500	chr18:10454082-10454296	N_Shore
cg13416889	3.8496e-17	-0.334572	37	15	64814395	ZNF609	NM_015042	Body
cg15780398	3.85895e-17	-0.615988	37	2	97439827	CNNM4	NM_020184	Body			Unclassified
cg17163527	3.9307e-17	-0.512108	37	1	3447348	MEGF6	NM_001409	Body	chr1:3447449-3447950	N_Shore
cg03065175	4.04052e-17	0.523938	37	4	155661758				chr4:155661678-155661984	Island
cg00541544	4.09238e-17	-0.477615	37	22	39150255	UNC84B	NM_015374	5'UTR	chr22:39151457-39152476	N_Shore
cg01881062	4.162e-17	-0.37638	37	1	6660403	KLHL21	NM_014851	Body	chr1:6661776-6663844	N_Shore
cg04120520	4.18091e-17	-0.443867	37	16	85708039	KIAA0182;KIAA0182	NM_001134473;NM_014615	3'UTR;3'UTR
cg12477370	4.19486e-17	-0.596956	37	6	45391852	RUNX2;RUNX2;RUNX2	NM_001015051;NM_001024630;NM_004348	Body;Body;Body	chr6:45389420-45391646	S_Shore
cg00682367	4.20535e-17	-0.450819	37	20	48963280				chr20:48960164-48960373	S_Shelf
cg04878826	4.28642e-17	-0.377549	37	1	117398001
cg01160818	4.32139e-17	-0.307089	37	5	131747058	C5orf56	NM_001013717	5'UTR	chr5:131746225-131746876	S_Shore
cg19496364	4.34636e-17	0.317068	37	8	94551463
cg23186333	4.40446e-17	-0.448149	37	11	35161900	CD44;CD44;CD44;CD44;CD44	NM_001001389;NM_001001392;NM_000610;NM_001001390;NM_001001391	Body;Body;Body;Body;Body	chr11:35160375-35161000	S_Shore	Promoter_Associated
cg09162537	4.44191e-17	-0.449148	37	11	976950	AP2A2	NM_012305	Body	chr11:976949-977193	Island	Unclassified_Cell_type_specific
cg04533276	4.4889e-17	0.465776	37	22	19709548	2014-09-05	NM_002688	Body	chr22:19709081-19712106	Island
cg05980592	4.581e-17	0.303075	37	3	22364515
cg22074858	4.67109e-17	-0.357641	37	1	89488430	GBP3;GBP3	NM_018284;NM_018284	1stExon;5'UTR			Promoter_Associated
cg07807026	4.67457e-17	-0.505643	37	12	2041581
cg19264571	4.73617e-17	0.254097	37	18	10454085	APCDD1	NM_153000	TSS1500	chr18:10454082-10454296	Island
cg24166457	4.77715e-17	-0.352928	37	19	45590882	GEMIN7;GEMIN7;GEMIN7	NM_024707;NM_001007269;NM_001007270	5'UTR;5'UTR;5'UTR	chr19:45594397-45595007	N_Shelf
cg06872019	4.78606e-17	0.434215	37	13	31588778
cg12397463	4.80706e-17	-0.509748	37	6	33128825				chr6:33129291-33129718	N_Shore	Unclassified
cg04098052	4.8402e-17	-0.303119	37	7	24517414
cg03356172	4.85375e-17	0.203122	37	13	36049380	MAB21L1;MIR548F5;NBEA	NM_005584;NR_031646;NM_015678	1stExon;Body;Body	chr13:36049570-36050159	N_Shore	Unclassified_Cell_type_specific
cg10713589	4.86457e-17	-0.591527	37	4	119989952
cg13237068	4.89094e-17	-0.476194	37	13	25485381	CENPJ	NM_018451	Body
cg06968912	4.92636e-17	-0.238488	37	17	40573643	PTRF	NM_012232	Body	chr17:40573740-40575526	N_Shore	Unclassified_Cell_type_specific
cg21390801	4.93711e-17	-0.398672	37	21	42733729	MX2	NM_002463	TSS1500			Promoter_Associated
cg03485674	5.07758e-17	-0.352322	37	16	50347895	ADCY7	NM_001114	Body			Promoter_Associated_Cell_type_specific
cg15626881	5.15523e-17	-0.433373	37	7	33923464
cg07738730	5.15547e-17	0.445036	37	17	47077165	IGF2BP1;IGF2BP1	NM_006546;NM_001160423	Body;Body	chr17:47072820-47076042	S_Shore	Promoter_Associated_Cell_type_specific
cg26297819	5.16567e-17	-0.249649	37	22	41763280	TEF	NM_001145398	TSS200			Unclassified_Cell_type_specific
cg03008584	5.22391e-17	-0.421216	37	6	146283197	SHPRH;SHPRH	NM_173082;NM_001042683	5'UTR;5'UTR	chr6:146284795-146285701	N_Shore
cg22277972	5.35255e-17	-0.464503	37	12	108960008	ISCU;ISCU	NM_213595;NM_014301	Body;Body	chr12:108956188-108956759	S_Shelf	Gene_Associated
cg15795544	5.52725e-17	-0.28719	37	11	62647023	SLC3A2;SLC3A2;SLC3A2;SLC3A2;SLC3A2;SLC3A2	NM_001012663;NM_001012662;NM_001013251;NM_001012661;NM_001012664;NM_002394	Body;Body;TSS1500;Body;Body;Body	chr11:62648237-62649161	N_Shore	Promoter_Associated_Cell_type_specific
cg13784312	5.55927e-17	-0.523965	37	9	134609065	RAPGEF1	NM_005312	Body			Unclassified
cg03131366	5.60254e-17	-0.521978	37	12	2041707
cg14785527	5.71725e-17	-0.395326	37	10	90656978	STAMBPL1	NM_020799	5'UTR
cg13271643	5.89506e-17	-0.423976	37	13	21036583	CRYL1	NM_015974	Body
cg27162435	5.90208e-17	0.522026	37	17	7833163	KCNAB3	NM_004732	TSS1500	chr17:7832532-7833164	Island	Unclassified_Cell_type_specific
cg00442282	5.90525e-17	-0.304961	37	17	38471064	RARA	NM_000964	5'UTR	chr17:38472958-38473201	N_Shore	Unclassified
cg05614013	6.19203e-17	-0.337378	37	19	11253754
cg26724018	6.26359e-17	-0.406756	37	11	5716255	TRIM22	NM_006074	5'UTR
cg26460530	6.51612e-17	-0.262515	37	22	39919067				chr22:39915622-39917193	S_Shore	Promoter_Associated_Cell_type_specific
cg04845871	6.55739e-17	-0.483053	37	1	207996319						Promoter_Associated
cg22510074	6.79726e-17	-0.303746	37	7	71803123	CALN1;CALN1	NM_001017440;NM_031468	TSS1500;Body	chr7:71800757-71802768	S_Shore
cg19232164	6.91536e-17	-0.450858	37	11	114320724	REXO2	NM_015523	3'UTR
cg22985146	6.97703e-17	-0.366875	37	3	37219077	LRRFIP2;LRRFIP2;LRRFIP2	NM_001134369;NM_017724;NM_006309	TSS1500;TSS1500;TSS1500	chr3:37217053-37218129	S_Shore
cg00423871	7.07903e-17	-0.228655	37	19	4827986	TICAM1	NM_182919	5'UTR	chr19:4831433-4831892	N_Shelf
cg08351131	7.09431e-17	-0.270847	37	17	43242591	HEXIM2	NM_144608	Body	chr17:43238260-43239233	S_Shelf
cg14746276	7.12911e-17	-0.355635	37	5	95171699				chr5:95170617-95170855	S_Shore	Promoter_Associated
cg00563107	7.14655e-17	-0.307961	37	4	141173528				chr4:141173834-141174567	N_Shore
cg16888658	7.26472e-17	-0.207344	37	2	25142117	ADCY3	NM_004036	TSS200	chr2:25142472-25143689	N_Shore	Unclassified
cg08369079	7.3327e-17	-0.556803	37	6	106551623	PRDM1;PRDM1	NM_001198;NM_182907	Body;Body			Unclassified
cg07176842	7.33736e-17	-0.437383	37	14	43972223
cg13555278	7.44441e-17	0.314508	37	1	26348484	EXTL1;EXTL1	NM_004455;NM_004455	1stExon;5'UTR
cg17297328	7.46633e-17	-0.272536	37	1	108743728	SLC25A24	NM_013386	TSS1500	chr1:108742400-108743201	S_Shore	Promoter_Associated
cg25035376	7.53314e-17	0.237537	37	12	57943261	KIF5A	NM_004984	TSS1500	chr12:57943662-57943926	N_Shore	Unclassified_Cell_type_specific
cg13407335	7.62582e-17	0.643474	37	17	7832852	KCNAB3	NM_004732	TSS200	chr17:7832532-7833164	Island
cg01097408	7.70864e-17	-0.40578	37	1	228073635				chr1:228075377-228075750	N_Shore
cg07988060	7.74348e-17	-0.358165	37	17	30234789
cg00519063	8.01351e-17	-0.490785	37	1	94373434	GCLM	NM_002061	Body	chr1:94374369-94375467	N_Shore
cg20458811	8.10079e-17	-0.369054	37	8	144631810				chr8:144631767-144631971	Island	Unclassified
cg24263062	8.16086e-17	0.429791	37	20	2730191	EBF4	NM_001110514	Body	chr20:2729997-2730797	Island
cg02320474	8.20918e-17	-0.380813	37	16	1758022	MAPK8IP3;MAPK8IP3	NM_001040439;NM_015133	Body;Body
cg03661409	8.21721e-17	-0.29469	37	2	191812319	GLS	NM_014905	Body
cg27347104	8.37725e-17	-0.294563	37	12	6233657	VWF;VWF	NM_000552;NM_000552	1stExon;5'UTR
cg17846127	8.52465e-17	0.428651	37	15	89940505	LOC254559	NR_015411	Body	chr15:89942592-89943853	N_Shelf
cg15189015	8.61668e-17	-0.338097	37	17	72707255	RAB37;CD300LF	NM_175738;NM_139018	Body;Body
cg19238380	8.61859e-17	-0.308751	37	1	156093948	LMNA;LMNA;LMNA	NM_005572;NM_170707;NM_170708	Body;Body;Body			Promoter_Associated
cg17640485	8.63231e-17	-0.47213	37	3	195620147	TNK2;TNK2	NM_001010938;NM_005781	Body;5'UTR	chr3:195622187-195623033	N_Shelf
cg26890706	8.63656e-17	0.353621	37	6	13924425	RNF182;RNF182;RNF182;RNF182	NM_001165033;NM_152737;NM_001165034;NM_001165032	TSS1500;TSS1500;TSS1500;TSS1500	chr6:13925099-13925510	N_Shore	Unclassified
cg18778196	8.71182e-17	-0.547929	37	15	67054877	SMAD6;SMAD6;SMAD6	NM_001142861;NR_027654;NM_005585	Body;Body;Body
cg08576185	8.72078e-17	-0.394278	37	16	2055684	ZNF598	NM_178167	Body	chr16:2054011-2054288	S_Shore
cg05082527	8.74488e-17	0.280258	37	11	57407842	MIR130A	NR_029673	TSS1500
cg27033805	8.85971e-17	-0.317751	37	8	145499436	BOP1	NM_015201	Body	chr8:145498785-145499042	S_Shore	Unclassified
cg11074047	8.94949e-17	-0.316493	37	20	50157455	NFATC2;NFATC2;NFATC2	NM_001136021;NM_173091;NM_012340	Body;Body;Body	chr20:50158904-50159509	N_Shore
cg03607951	9.09615e-17	-0.453214	37	1	79085586	IFI44L	NM_006820	TSS1500			Unclassified_Cell_type_specific
cg05573381	9.15603e-17	-0.314183	37	5	1653258				chr5:1653980-1654268	N_Shore	Unclassified_Cell_type_specific
cg09479286	9.15749e-17	-0.489473	37	2	169659182	NOSTRIN;NOSTRIN;NOSTRIN;NOSTRIN;NOSTRIN	NM_052946;NM_001039724;NM_052946;NM_001171632;NM_001171631	5'UTR;1stExon;1stExon;1stExon;Body
cg24873093	9.33231e-17	-0.378815	37	1	45991060				chr1:45987163-45987803	S_Shelf
cg17980119	9.47312e-17	0.336485	37	2	219472607	PLCD4	NM_032726	TSS200
cg24453664	9.52584e-17	-0.29305	37	11	33758413	CD59;CD59;CD59;CD59	NM_000611;NM_203330;NM_203329;NM_203331	TSS1500;TSS1500;TSS1500;TSS1500	chr11:33757476-33758122	S_Shore	Promoter_Associated
cg01252023	9.59161e-17	-0.28025	37	11	67207574	CORO1B;CORO1B	NM_001018070;NM_020441	Body;Body	chr11:67203319-67203662	S_Shelf
cg18536118	9.71872e-17	0.218488	37	5	14901012
cg07952905	9.74032e-17	-0.282139	37	17	27275352	PHF12;PHF12	NM_020889;NM_001033561	Body;Body	chr17:27276219-27278877	N_Shore
cg11092416	9.90075e-17	-0.340735	37	6	29617549				chr6:29617765-29617974	N_Shore	Promoter_Associated
cg07017153	1.00465e-16	-0.227946	37	17	47100007	IGF2BP1;IGF2BP1	NM_006546;NM_001160423	Body;Body
cg24247370	1.01431e-16	-0.370935	37	13	99142703	STK24;STK24	NM_003576;NM_001032296	Body;Body
cg17648076	1.02442e-16	-0.243353	37	2	191888150				chr2:191884943-191885417	S_Shelf	Unclassified
cg16725984	1.02602e-16	-0.368572	37	16	89735184	C16orf55	NM_153025	Body	chr16:89734985-89735189	Island
cg12217625	1.04355e-16	0.2584	37	1	159825628	VSIG8;C1orf204	NM_001013661;NM_001134233	Body;TSS1500	chr1:159824006-159825011	S_Shore
cg07145783	1.06019e-16	-0.368967	37	1	160855077	ITLN1	NM_017625	TSS200
cg25580581	1.07943e-16	-0.538394	37	10	3853668						Unclassified
cg06271237	1.08026e-16	-0.223364	37	6	144263369	PLAGL1;PLAGL1;PLAGL1;PLAGL1;PLAGL1;PLAGL1;PLAGL1;PLAGL1	NM_001080952;NM_001080956;NM_001080951;NM_002656;NM_006718;NM_001080954;NM_001080953;NM_001080955	Body;Body;Body;Body;Body;Body;Body;Body			Unclassified
cg25137787	1.08069e-16	-0.266297	37	1	2863815
cg10040131	1.08318e-16	0.269206	37	2	73178866	SFXN5	NM_144579	Body
cg09408366	1.08867e-16	-0.311874	37	1	84462335	TTLL7	NM_024686	5'UTR	chr1:84464223-84465232	N_Shore	Unclassified_Cell_type_specific
cg08130912	1.09162e-16	-0.224438	37	14	64687388	SYNE2;SYNE2;SYNE2;SYNE2	NM_182914;NM_015180;NM_182910;NM_182913	Body;Body;Body;Body
cg19499884	1.09631e-16	-0.330105	37	10	102760724	LZTS2	NM_032429	5'UTR	chr10:102756834-102759798	S_Shore	Unclassified_Cell_type_specific
cg14823389	1.10694e-16	-0.711384	37	7	101398152
cg11153400	1.10866e-16	-0.814819	37	22	46449498	C22orf26;LOC150381	NM_018280;NR_027034	Body;TSS1500	chr22:46449632-46450115	N_Shore	Promoter_Associated
cg02254407	1.11688e-16	0.274669	37	11	73357159	PLEKHB1;PLEKHB1;PLEKHB1;PLEKHB1	NM_001130033;NM_021200;NM_001130035;NM_001130034	TSS200;TSS200;TSS1500;TSS1500
cg06498520	1.12524e-16	-0.416123	37	4	186990006	TLR3	NM_003265	TSS1500			Promoter_Associated
cg01080924	1.13309e-16	-0.558724	37	22	46449550	C22orf26;LOC150381	NM_018280;NR_027034	Body;TSS200	chr22:46449632-46450115	N_Shore	Promoter_Associated
cg17375396	1.13315e-16	-0.367089	37	11	67202808	RPS6KB2	NM_003952	3'UTR	chr11:67203319-67203662	N_Shore	Promoter_Associated_Cell_type_specific
cg12110327	1.13664e-16	-0.412302	37	10	38264581	ZNF25	NM_145011	5'UTR	chr10:38265075-38265723	N_Shore	Promoter_Associated_Cell_type_specific
cg13578134	1.13747e-16	-0.379474	37	15	75081572	CSK;CSK	NM_004383;NM_001127190	5'UTR;5'UTR			Promoter_Associated
cg15307268	1.1389e-16	-0.415298	37	15	40213409	GPR176	NM_007223	TSS1500	chr15:40211961-40213444	Island	Promoter_Associated
cg10458216	1.14224e-16	-0.458268	37	13	97873947	MBNL2;MBNL2	NM_144778;NM_207304	TSS1500;TSS1500
cg02166383	1.18128e-16	-0.672725	37	14	107252649
cg03193328	1.18457e-16	-0.628088	37	7	65746852	TPST1	NM_003596	Body
cg02086195	1.18481e-16	0.524978	37	1	12656232	DHRS3	NM_004753	Body	chr1:12655926-12656248	Island
cg15902297	1.19462e-16	-0.23851	37	7	55614512	VOPP1	NM_030796	Body
cg24239014	1.2057e-16	-0.314726	37	17	42299698	UBTF	NM_001076683	TSS1500	chr17:42295861-42299719	Island	Promoter_Associated
cg22986597	1.20908e-16	-0.233826	37	11	65341001	FAM89B;FAM89B;FAM89B	NM_001098784;NM_001098785;NM_152832	3'UTR;Body;Body	chr11:65341620-65342501	N_Shore	Promoter_Associated
cg01771885	1.22301e-16	-0.306436	37	20	60882801	ADRM1;ADRM1	NM_007002;NM_175573	Body;Body	chr20:60882593-60882900	Island	Gene_Associated_Cell_type_specific
cg04772575	1.23202e-16	-0.308146	37	12	123431865	ABCB9;ABCB9;ABCB9	NM_203444;NM_019625;NM_019624	Body;Body;Body			Unclassified
cg15697019	1.23441e-16	-0.378062	37	7	77357984	RSBN1L	NM_198467	Body
cg12586150	1.238e-16	-0.447051	37	6	2840792	SERPINB1	NM_030666	Body	chr6:2841810-2842273	N_Shore
cg13335567	1.25466e-16	-0.371158	37	8	71127379	NCOA2	NM_006540	Body
cg23516824	1.26185e-16	-0.308989	37	5	76134399
cg01213599	1.26191e-16	-0.275105	37	10	126704259	CTBP2;CTBP2;CTBP2	NM_001329;NM_022802;NM_001083914	Body;Body;Body
cg17344040	1.2834e-16	-0.268948	37	11	64626220	EHD1	NM_006795	Body	chr11:64621207-64622246	S_Shelf	Gene_Associated_Cell_type_specific
cg22111527	1.292e-16	0.432305	37	11	69260136				chr11:69258149-69258544	S_Shore	Unclassified_Cell_type_specific
cg21876925	1.30741e-16	-0.325968	37	1	173175328	TNFSF4	NM_003326	Body			Unclassified_Cell_type_specific
cg05211189	1.32185e-16	-0.298809	37	16	2055403	ZNF598	NM_178167	Body	chr16:2054011-2054288	S_Shore
cg05989669	1.33782e-16	-0.264763	37	12	133562672	ZNF26	NM_019591	TSS1500	chr12:133562710-133563453	N_Shore	Unclassified
cg13135241	1.34128e-16	-0.246973	37	12	104765292
cg08306955	1.34731e-16	-0.362256	37	6	25137971	CMAH;CMAH	NR_002174;NR_027626	Body;Body	chr6:25139920-25140246	N_Shore	Promoter_Associated
cg21292067	1.34779e-16	-0.207378	37	17	3880172
cg06790326	1.35069e-16	-0.217445	37	1	36620870	MAP7D1	NM_018067	TSS1500	chr1:36621451-36622310	N_Shore
cg04071779	1.35517e-16	-0.299618	37	7	30517627	NOD1	NM_006092	5'UTR	chr7:30517987-30518610	N_Shore	Promoter_Associated
cg25801976	1.39229e-16	0.450292	37	8	48648112	KIAA0146	NM_001080394	3'UTR	chr8:48649766-48651653	N_Shore	Promoter_Associated_Cell_type_specific
cg14780255	1.41416e-16	-0.414869	37	1	201720358	NAV1;NAV1	NM_001167738;NM_020443	Body;Body
cg01634146	1.43625e-16	0.247912	37	19	13127389	NFIX	NM_002501	Body	chr19:13120986-13124368	S_Shelf
cg15323253	1.4479e-16	-0.400159	37	6	3766662
cg13511324	1.44966e-16	-0.229699	37	14	104056883	C14orf153	NM_032374	3'UTR
cg14592794	1.45795e-16	0.272555	37	17	26700958	SARM1	NM_015077	Body	chr17:26698359-26699557	S_Shore	Unclassified_Cell_type_specific
cg13895343	1.50373e-16	0.40673	37	17	26708773	SARM1	NM_015077	Body	chr17:26708225-26708805	Island
cg27097923	1.52027e-16	0.287001	37	6	83071433	TPBG	NM_006670	TSS1500	chr6:83073416-83075319	N_Shore
cg27144670	1.5258e-16	-0.429747	37	15	52161438	TMOD3	NM_014547	Body
cg12899065	1.5343e-16	0.48534	37	22	19710163	GP1BB;SEPT5	NM_000407;NM_002688	TSS1500;3'UTR	chr22:19709081-19712106	Island
cg00099835	1.5437e-16	-0.248787	37	2	97427033	CNNM4	NM_020184	1stExon	chr2:97426800-97427208	Island	Promoter_Associated
cg00855901	1.5527e-16	-0.490356	37	1	79085765	IFI44L	NM_006820	TSS1500			Unclassified_Cell_type_specific
cg09899220	1.5698e-16	-0.241287	37	16	67232281	ELMO3;E2F4	NM_024712;NM_001950	TSS1500;3'UTR	chr16:67233032-67233862	N_Shore	Gene_Associated
cg11163555	1.58474e-16	-0.30513	37	22	31736976	PATZ1;PATZ1;PATZ1;PATZ1	NM_014323;NM_032052;NM_032050;NM_032051	Body;Body;Body;3'UTR
cg26771557	1.60824e-16	-0.239172	37	17	16955261	MPRIP;MPRIP	NM_015134;NM_201274	Body;Body
cg10576245	1.61999e-16	-0.360549	37	1	233249267	PCNXL2	NM_014801	Body
cg02672759	1.62744e-16	0.309206	37	19	39739058				chr19:39737689-39739288	Island
cg12424898	1.65416e-16	-0.388889	37	11	1325852	TOLLIP	NM_019009	Body
cg23166773	1.72177e-16	-0.287517	37	1	243659016	SDCCAG8;AKT3	NM_006642;NM_181690	Body;3'UTR
cg26305174	1.73266e-16	-0.724902	37	7	100463583	SLC12A9;TRIP6	NM_020246;NM_003302	Body;TSS1500	chr7:100463758-100464146	N_Shore
cg22041417	1.77099e-16	-0.401423	37	19	16178195	TPM4	NM_001145160	TSS200	chr19:16178396-16178609	N_Shore	Unclassified_Cell_type_specific
cg24633390	1.77841e-16	-0.3051	37	1	173159746	TNFSF4	NM_003326	Body
cg05994974	1.78917e-16	-0.53814	37	7	139761087	PARP12	NM_022750	Body	chr7:139762255-139763245	N_Shore
cg12194745	1.80796e-16	0.269586	37	17	79423649	BAHCC1	NM_001080519	Body	chr17:79425847-79426169	N_Shelf	Unclassified_Cell_type_specific
cg08551615	1.85571e-16	-0.368291	37	17	47533703
cg13377102	1.86818e-16	0.510944	37	17	7832764	KCNAB3	NM_004732	TSS200	chr17:7832532-7833164	Island
cg00109344	1.8747e-16	-0.263971	37	9	116344532	RGS3;RGS3;RGS3;RGS3	NM_130795;NM_021106;NM_144488;NM_134427	Body;5'UTR;Body;5'UTR	chr9:116346400-116346603	N_Shore	Promoter_Associated
cg01676962	1.89077e-16	-0.258477	37	8	91997001				chr8:91997230-91997906	N_Shore
cg13001289	1.90316e-16	-0.256402	37	17	1415550	INPP5K;INPP5K;INPP5K	NM_130766;NM_001135642;NM_016532	Body;Body;Body	chr17:1419442-1420434	N_Shelf
cg26360402	1.90622e-16	-0.267155	37	14	105973994
cg22603569	1.91158e-16	-0.242419	37	19	3388047	NFIC;NFIC	NM_005597;NM_205843	Body;Body	chr19:3387963-3388203	Island
cg02596233	1.9137e-16	-0.206392	37	7	150970209	SMARCD3;SMARCD3	NM_001003802;NM_003078	Body;Body	chr7:150974116-150974535	N_Shelf
cg15701047	1.94198e-16	-0.209351	37	10	20106873	PLXDC2	NM_032812	Body	chr10:20106643-20106946	Island
cg02798280	1.94335e-16	0.219192	37	19	39087135	MAP4K1;MAP4K1	NM_001042600;NM_007181	Body;Body	chr19:39086878-39087304	Island
cg22595391	1.96034e-16	-0.308078	37	17	80407031	C17orf62;C17orf62;C17orf62	NM_001100407;NM_001033046;NM_001100408	Body;Body;Body	chr17:80408294-80408879	N_Shore	Promoter_Associated
cg16153042	1.97744e-16	-0.348541	37	6	3282307	SLC22A23;SLC22A23	NM_021945;NM_015482	Body;Body
cg14398883	1.99149e-16	-0.506313	37	7	101398184
cg07525202	2.00957e-16	0.370696	37	17	30591850	RHBDL3	NM_138328	TSS1500	chr17:30593198-30594033	N_Shore
cg26607031	2.01471e-16	-0.452772	37	1	9602701	SLC25A33	NM_032315	Body	chr1:9599350-9600444	S_Shelf
cg15030415	2.02232e-16	-0.272502	37	17	2908068	RAP1GAP2;RAP1GAP2	NM_015085;NM_001100398	Body;Body			Promoter_Associated
cg15556672	2.06437e-16	-0.337781	37	5	68513082	MRPS36	NM_033281	TSS1500	chr5:68513514-68514200	N_Shore	Promoter_Associated
cg04982488	2.07419e-16	-0.249265	37	10	116103698	AFAP1L2;AFAP1L2	NM_032550;NM_001001936	Body;Body
cg13924715	2.0798e-16	0.404885	37	11	10750890
cg10285466	2.12852e-16	-0.254791	37	14	38725710	CLEC14A	NM_175060	TSS200	chr14:38724254-38725537	S_Shore	Unclassified_Cell_type_specific
cg03857453	2.14358e-16	-0.284402	37	5	142729913	NR3C1;NR3C1;NR3C1;NR3C1;NR3C1;NR3C1;NR3C1	NM_001018076;NM_000176;NM_001024094;NM_001020825;NM_001018075;NM_001018077;NM_001018074	Body;Body;Body;Body;Body;Body;Body
cg09446583	2.16986e-16	-0.227203	37	2	43398271				chr2:43398040-43398276	Island	Unclassified
cg04697624	2.17138e-16	-0.376868	37	12	69002178				chr12:69004220-69005377	N_Shelf
cg04742719	2.17638e-16	-0.594343	37	7	100463759	SLC12A9;TRIP6	NM_020246;NM_003302	Body;TSS1500	chr7:100463758-100464146	Island
cg27174787	2.19487e-16	-0.455379	37	19	16178240	TPM4	NM_001145160	TSS200	chr19:16178396-16178609	N_Shore	Unclassified_Cell_type_specific
cg11106117	2.20113e-16	0.216375	37	5	139491230				chr5:139492723-139492966	N_Shore
cg13991834	2.21355e-16	-0.54933	37	1	114430280	BCL2L15	NM_001010922	TSS200
cg00982136	2.23911e-16	-0.329594	37	2	201726139	CLK1;CLK1;CLK1;CLK1	NR_027855;NM_001162407;NM_004071;NR_027856	Body;Body;Body;Body	chr2:201728892-201729577	N_Shelf
cg05869611	2.24563e-16	-0.556943	37	7	80096608	GNAT3	NM_001102386	Body
cg19190163	2.26497e-16	-0.214886	37	6	32810785	PSMB8;PSMB8	NM_004159;NM_148919	Body;Body	chr6:32811494-32811839	N_Shore
cg00636427	2.26581e-16	-0.207998	37	18	77190089	NFATC1;NFATC1;NFATC1;NFATC1;NFATC1	NM_006162;NM_172388;NM_172389;NM_172387;NM_172390	Body;5'UTR;Body;Body;Body	chr18:77193463-77193764	N_Shelf	Unclassified_Cell_type_specific
cg14517133	2.30971e-16	-0.566007	37	6	42664420	PRPH2	NM_000322	3'UTR
cg05765011	2.33799e-16	-0.320915	37	16	4103225	ADCY9	NM_001116	Body
cg18160150	2.38724e-16	-0.420397	37	11	5247586	HBB	NM_000518	Body
cg00739778	2.40666e-16	-0.623345	37	17	2908023	RAP1GAP2;RAP1GAP2	NM_015085;NM_001100398	Body;Body			Promoter_Associated
cg21163444	2.41331e-16	-0.219463	37	12	54765670	ZNF385A;ZNF385A;ZNF385A	NM_001130968;NM_001130967;NM_015481	Body;Body;Body	chr12:54764065-54764510	S_Shore
cg13078421	2.42899e-16	-0.305529	37	19	2624622	GNG7	NM_052847	5'UTR	chr19:2622522-2622859	S_Shore
cg11783834	2.44535e-16	-0.363736	37	8	27469331	CLU;CLU;CLU	NM_001831;NM_001171138;NM_203339	Body;TSS200;TSS1500	chr8:27471954-27472523	N_Shelf
cg14544583	2.45589e-16	-0.263737	37	11	5248566	HBB	NM_000518	TSS1500
cg03383268	2.45749e-16	-0.222132	37	2	218770237	TNS1	NM_022648	5'UTR
cg08302325	2.46174e-16	-0.28068	37	6	106551827	PRDM1;PRDM1	NM_001198;NM_182907	Body;Body			Unclassified
cg22784595	2.4697e-16	0.344373	37	10	7455714				chr10:7449376-7455339	S_Shore
cg18290775	2.51283e-16	0.272172	37	14	69954135	FLJ44817	NM_001161498	Body	chr14:69950459-69951916	S_Shelf
cg09936895	2.53431e-16	-0.227494	37	14	102785544	ZNF839	NM_018335	TSS1500	chr14:102785930-102786538	N_Shore	Promoter_Associated
cg14292870	2.53915e-16	0.424041	37	12	6887543	LAG3	NM_002286	Body
cg11492723	2.54177e-16	-0.258267	37	3	16577697
cg07217824	2.66128e-16	-0.310774	37	7	135665682				chr7:135661841-135662272	S_Shelf	Unclassified_Cell_type_specific
cg00491255	2.67973e-16	0.416569	37	16	58019984	TEPP;TEPP	NM_199456;NM_199046	Body;Body	chr16:58019663-58020012	Island	Unclassified_Cell_type_specific
cg05923226	2.68738e-16	0.292469	37	19	15121516	CCDC105	NM_173482	TSS200	chr19:15121590-15122143	N_Shore
cg04462378	2.69719e-16	-0.297854	37	11	71749760	NUMA1	NM_006185	5'UTR
cg08119655	2.77735e-16	0.358598	37	11	7595925	PPFIBP2	NM_003621	Body
cg17802213	2.78113e-16	0.333298	37	3	185911316	DGKG;DGKG;DGKG	NM_001346;NM_001080744;NM_001080745	Body;Body;Body	chr3:185911344-185912228	N_Shore	Unclassified_Cell_type_specific
cg12165758	2.78598e-16	-0.24612	37	14	61789593	PRKCH	NM_006255	Body	chr14:61787880-61789467	S_Shore	Unclassified_Cell_type_specific
cg27140247	2.83607e-16	-0.646689	37	22	46450102	C22orf26;LOC150381	NM_018280;NR_027034	TSS200;Body	chr22:46449632-46450115	Island
cg21205139	2.84817e-16	-0.425045	37	4	156681475	GUCY1B3	NM_000857	Body	chr4:156680095-156681386	S_Shore
cg19396666	2.85323e-16	-0.287383	37	10	125866280
cg04006143	2.85991e-16	-0.242458	37	4	140217312	NDUFC1	NM_002494	TSS1500	chr4:140216727-140217078	S_Shore	Promoter_Associated
cg04720348	2.86115e-16	0.31007	37	5	72922873	RGNEF	NM_001080479	5'UTR	chr5:72921593-72922527	S_Shore
cg05783290	2.90434e-16	-0.295636	37	7	150383337	GIMAP2	NM_015660	5'UTR			Promoter_Associated
cg07398517	2.91232e-16	-0.409793	37	3	30327579
cg16348158	2.91903e-16	-0.355761	37	1	3036916	PRDM16;PRDM16	NM_022114;NM_199454	Body;Body	chr1:3038067-3038343	N_Shore
cg19029445	2.92851e-16	0.233393	37	17	907732	ABR;ABR;ABR	NM_021962;NM_001092;NM_001159746	3'UTR;3'UTR;3'UTR	chr17:909981-910442	N_Shelf
cg06943835	2.99123e-16	-0.237771	37	11	64662577	ATG2A	NM_015104	Body	chr11:64662462-64662880	Island
cg13806966	2.99228e-16	-0.403705	37	9	139923567	ABCA2;C9orf139;ABCA2	NM_001606;NM_207511;NM_212533	TSS1500;5'UTR;TSS200	chr9:139925243-139925996	N_Shore	Promoter_Associated
cg04104695	2.9951e-16	-0.428967	37	5	139058749	CXXC5	NM_016463	5'UTR	chr5:139060555-139060934	N_Shore	Unclassified_Cell_type_specific
cg21699330	3.05108e-16	-0.371569	37	7	26193032	NFE2L3	NM_004289	Body	chr7:26191794-26192757	S_Shore
cg16597079	3.06992e-16	-0.295639	37	6	42385637	TRERF1	NM_033502	5'UTR			Promoter_Associated_Cell_type_specific
cg27249422	3.07949e-16	-0.292933	37	17	40264678	DHX58;DHX58	NM_024119;NM_024119	5'UTR;1stExon			Promoter_Associated
cg25975690	3.1099e-16	-0.257788	37	7	27199726				chr7:27199661-27200960	Island
cg10723431	3.1324e-16	-0.317799	37	14	66460413
cg18773260	3.14379e-16	0.359341	37	17	46685292	HOXB7	NM_004502	Body	chr17:46685244-46685449	Island
cg11203397	3.14383e-16	-0.3829	37	13	46870454						Promoter_Associated
cg07184986	3.28512e-16	-0.238923	37	5	159714788	CCNJL	NM_024565	Body
cg03371384	3.30754e-16	0.283053	37	11	69260271				chr11:69258149-69258544	S_Shore	Unclassified_Cell_type_specific
cg15900052	3.31353e-16	-0.230168	37	1	87404379	HS2ST1;HS2ST1	NM_001134492;NM_012262	Body;Body
cg13672800	3.3184e-16	-0.530196	37	20	2795194	C20orf141	NM_080739	TSS1500			Unclassified_Cell_type_specific
cg25104512	3.33295e-16	-0.456552	37	3	46735454	ALS2CL	NM_147129	TSS1500	chr3:46734731-46735717	Island	Promoter_Associated_Cell_type_specific
cg25741116	3.40386e-16	0.362769	37	17	78418034				chr17:78417835-78418089	Island
cg18401778	3.41944e-16	-0.361199	37	3	132842658	TMEM108;TMEM108	NM_001136469;NM_023943	5'UTR;5'UTR
cg11039241	3.47417e-16	-0.362314	37	17	186214	RPH3AL	NM_006987	5'UTR	chr17:185075-185296	S_Shore	Unclassified_Cell_type_specific
cg02555807	3.47694e-16	0.291161	37	15	40615100				chr15:40615099-40616913	Island	Promoter_Associated
cg11261958	3.47912e-16	-0.410241	37	3	118958539	B4GALT4;B4GALT4	NM_212543;NM_003778	5'UTR;5'UTR	chr3:118959339-118959934	N_Shore	Promoter_Associated_Cell_type_specific
cg26267561	3.49651e-16	-0.27385	37	20	3052224	OXT	NM_000915	TSS200	chr20:3052097-3053103	Island
cg07813275	3.55878e-16	-0.326173	37	1	182760143	NPL	NM_030769	TSS1500	chr1:182758395-182759097	S_Shore
cg02059268	3.56917e-16	0.206022	37	17	38576278				chr17:38573716-38574243	S_Shelf
cg00907204	3.61338e-16	-0.217534	37	7	92461971	CDK6;CDK6	NM_001259;NM_001145306	Body;Body	chr7:92462201-92466387	N_Shore	Promoter_Associated
cg09564361	3.61821e-16	-0.232173	37	8	93537362
cg12785694	3.64403e-16	-0.482015	37	3	160122168	SMC4;MIR15B;SMC4;MIR16-2	NM_005496;NR_029663;NM_001002800;NR_029525	Body;TSS1500;Body;TSS1500	chr3:160117012-160118878	S_Shelf
cg16296442	3.66905e-16	-0.224886	37	11	68611260				chr11:68611250-68611807	Island	Unclassified
cg07300408	3.69276e-16	-0.36323	37	14	21058360	RNASE12;RNASE11;RNASE12;RNASE11	NM_001024822;NM_145250;NM_001024822;NM_145250	1stExon;1stExon;3'UTR;5'UTR
cg22455527	3.69763e-16	-0.333674	37	7	73241878				chr7:73245434-73246045	N_Shelf	Unclassified_Cell_type_specific
cg00221718	3.73283e-16	-0.380515	37	3	128914668
cg07232003	3.73877e-16	0.355312	37	10	28971331	BAMBI	NM_012342	3'UTR
cg20392842	3.78444e-16	-0.533758	37	6	32909003	HLA-DMB	NM_002118	TSS200			Unclassified
cg10148280	3.81826e-16	-0.20582	37	3	148846750	HPS3	NM_032383	TSS1500	chr3:148847198-148847968	N_Shore	Promoter_Associated
cg22221831	3.82137e-16	-0.344284	37	12	15039397	MGP	NM_000900	TSS1500
cg09453760	3.85876e-16	-0.333455	37	7	47693630	C7orf65	NM_001123065	TSS1500
cg04859918	3.87e-16	-0.284654	37	10	71893017	AIFM2	NM_032797	TSS1500	chr10:71892092-71892802	S_Shore
cg08708961	3.89413e-16	-0.358447	37	1	227070630	PSEN2;PSEN2	NM_000447;NM_012486	Body;Body			Promoter_Associated_Cell_type_specific
cg13298682	3.90286e-16	-0.304103	37	22	29426575	ZNRF3	NM_032173	Body	chr22:29426510-29426843	Island	Unclassified_Cell_type_specific
cg20156116	3.9293e-16	-0.36461	37	1	156699437	C1orf66;C1orf66	NM_001142560;NM_015997	Body;Body	chr1:156698111-156698916	S_Shore	Promoter_Associated_Cell_type_specific
cg21774136	3.96587e-16	-0.211623	37	1	8593495	RERE;RERE	NM_012102;NM_001042681	Body;Body			Unclassified_Cell_type_specific
cg11931596	4.01616e-16	0.462386	37	8	79674645	IL7	NM_000880	Body
cg07042014	4.10115e-16	-0.337249	37	14	24783620	LTB4R;LTB4R;LTB4R	NM_001143919;NM_181657;NM_181657	5'UTR;5'UTR;1stExon	chr14:24785147-24785869	N_Shore	Unclassified_Cell_type_specific
cg16152753	4.16317e-16	-0.547708	37	10	23732088				chr10:23727836-23729523	S_Shelf
cg08415592	4.17789e-16	-0.345809	37	22	36648973	APOL1;APOL1;APOL1;APOL1	NM_001136541;NM_003661;NM_001136540;NM_145343	TSS200;TSS200;TSS200;TSS200			Unclassified
cg21304158	4.20204e-16	-0.389169	37	2	241937034	SNED1	NM_001080437	TSS1500	chr2:241937716-241938468	N_Shore
cg07788865	4.22549e-16	-0.403719	37	10	30101042
cg14794735	4.23815e-16	0.257892	37	7	129415968	MIR183;MIR96	NR_029615;NR_029512	TSS1500;TSS1500	chr7:129418286-129422509	N_Shelf	Unclassified_Cell_type_specific
cg06388350	4.24632e-16	-0.298062	37	4	95334135
cg27485596	4.24838e-16	-0.522303	37	13	111829530	ARHGEF7;ARHGEF7;ARHGEF7;ARHGEF7	NM_001113511;NM_003899;NM_001113512;NM_145735	Body;5'UTR;Body;Body			Unclassified_Cell_type_specific
cg20076442	4.31175e-16	-0.43078	37	8	72745197
cg03403093	4.31275e-16	-0.22474	37	2	99132041	INPP4A;INPP4A;INPP4A;INPP4A	NM_001566;NM_004027;NM_001134224;NM_001134225	5'UTR;5'UTR;5'UTR;5'UTR
cg07648215	4.32885e-16	0.24923	37	16	46782263	MYLK3	NM_182493	TSS200
cg23850174	4.34895e-16	-0.572356	37	10	22542726				chr10:22540707-22542739	Island
cg20824977	4.35891e-16	-0.56212	37	15	59978600	BNIP2	NM_004330	Body	chr15:59981234-59981795	N_Shelf
cg21067023	4.37837e-16	0.320453	37	18	501513	COLEC12	NM_130386	TSS1500	chr18:499315-500722	S_Shore
cg21325822	4.43138e-16	-0.451953	37	3	154497591
cg08610901	4.45234e-16	-0.562415	37	7	3186766
cg04276536	4.47188e-16	-0.3816	37	16	57567813	CCDC102A	NM_033212	5'UTR	chr16:57569848-57570844	N_Shelf	Unclassified_Cell_type_specific
cg23750151	4.48885e-16	-0.336325	37	6	32808504	PSMB8;PSMB8	NM_004159;NM_148919	3'UTR;3'UTR	chr6:32806284-32806669	S_Shore
cg01890836	4.49181e-16	-0.621831	37	17	17055584	MPRIP;MPRIP	NM_015134;NM_201274	Body;Body
cg04064583	4.49699e-16	-0.314059	37	4	89028557	ABCG2	NM_004827	Body
cg24020157	4.52303e-16	-0.429135	37	10	43697521	RASGEF1A	NM_145313	Body	chr10:43697777-43698177	N_Shore	Unclassified
cg01091117	4.56993e-16	-0.270375	37	5	40682333	PTGER4	NM_000958	Body	chr5:40679502-40682081	S_Shore
cg26137276	4.60983e-16	-0.416279	37	6	84144469				chr6:84140412-84140998	S_Shelf
cg21134182	4.67619e-16	0.200297	37	18	74092915	ZNF516	NM_014643	Body	chr18:74091237-74091900	S_Shore	Gene_Associated_Cell_type_specific
cg04740205	4.72045e-16	-0.241519	37	11	82871065	PCF11	NM_015885	Body	chr11:82867960-82868560	S_Shelf
cg21435684	4.736e-16	-0.355636	37	17	80255457				chr17:80251357-80251673	S_Shelf	Promoter_Associated
cg17254383	4.73946e-16	-0.20536	37	17	53363128	HLF	NM_002126	Body
cg17918558	4.82032e-16	0.36428	37	1	46945595
cg16057826	4.82884e-16	0.298529	37	21	36041334	CLIC6	NM_053277	TSS1500	chr21:36041305-36043224	Island
cg17465304	4.84588e-16	0.342265	37	9	116861442	KIF12	NM_138424	TSS200	chr9:116860979-116861591	Island
cg07593390	4.85581e-16	-0.415376	37	3	136714183	IL20RB	NM_144717	Body
cg11409837	4.86418e-16	-0.226186	37	4	47430173				chr4:47427692-47427905	S_Shelf
cg24585377	4.93723e-16	-0.345242	37	1	26857774	RPS6KA1	NM_002953	Body	chr1:26856191-26856684	S_Shore	Promoter_Associated
cg00340855	5.00523e-16	-0.240332	37	6	30458586	HLA-E	NM_005516	Body	chr6:30457369-30458175	S_Shore
cg17945323	5.01069e-16	-0.461721	37	11	62767406	SLC22A8	NM_004254	Body
cg17451677	5.09004e-16	-0.436606	37	10	12887270
cg24888257	5.10738e-16	-0.362993	37	6	31785597	HSPA1A;HSPA1A	NM_005345;NM_005345	1stExon;3'UTR	chr6:31782872-31785190	S_Shore	Unclassified_Cell_type_specific
cg03785076	5.28134e-16	-0.290255	37	2	241936915	SNED1	NM_001080437	TSS1500	chr2:241937716-241938468	N_Shore
cg04138112	5.28995e-16	-0.306877	37	1	167090618	DUSP27	NM_001080426	Body	chr1:167090575-167091010	Island
cg12041266	5.30354e-16	-0.332298	37	11	75050147	ARRB1;ARRB1	NM_020251;NM_004041	Body;Body
cg26724726	5.39247e-16	-0.206924	37	6	31549853	LTB;LTB	NM_002341;NM_009588	Body;Body	chr6:31548436-31549277	S_Shore
cg10959651	5.43149e-16	-0.427816	37	2	7018020	RSAD2	NM_080657	1stExon			Unclassified_Cell_type_specific
cg04039799	5.43427e-16	-0.324477	37	11	19745484	NAV2;NAV2;NAV2	NM_182964;NM_001111018;NM_145117	Body;Body;Body			Unclassified_Cell_type_specific
cg16521454	5.43507e-16	-0.23185	37	5	150158951	C5orf62	NM_032947	Body	chr5:150158223-150158654	S_Shore	Promoter_Associated
cg00708789	5.5262e-16	-0.299957	37	4	16083440	PROM1;PROM1	NM_001145848;NM_001145847	5'UTR;5'UTR	chr4:16084195-16085735	N_Shore
cg21110645	5.64189e-16	-0.312939	37	1	207815933				chr1:207818389-207818952	N_Shelf
cg19592472	5.65804e-16	-0.475289	37	20	3052274	OXT;OXT	NM_000915;NM_000915	1stExon;5'UTR	chr20:3052097-3053103	Island	Unclassified_Cell_type_specific
cg20966754	5.66511e-16	-0.396518	37	17	47091339	IGF2BP1;IGF2BP1	NM_006546;NM_001160423	Body;Body	chr17:47091037-47091567	Island
cg07277549	5.68348e-16	-0.349341	37	7	30509141	NOD1	NM_006092	5'UTR			Unclassified
cg08248579	5.68645e-16	-0.362716	37	6	17988937	KIF13A;KIF13A;KIF13A;KIF13A	NM_001105567;NM_001105566;NM_001105568;NM_022113	TSS1500;TSS1500;TSS1500;TSS1500	chr6:17987415-17988405	S_Shore
cg16138158	5.69112e-16	-0.307814	37	12	123727023	C12orf65;C12orf65	NM_001143905;NM_152269	5'UTR;5'UTR
cg01076459	5.72186e-16	-0.232223	37	17	2908230	RAP1GAP2;RAP1GAP2	NM_015085;NM_001100398	Body;Body			Promoter_Associated
cg08729927	5.76219e-16	-0.244221	37	16	31467076				chr16:31469982-31471302	N_Shelf	Gene_Associated_Cell_type_specific
cg11719157	5.77446e-16	-0.245121	37	17	1466715	PITPNA	NM_006224	TSS1500	chr17:1465159-1466312	S_Shore
cg01282174	5.79515e-16	-0.534891	37	11	119630144
cg07114810	5.80737e-16	-0.258313	37	12	7070679						Promoter_Associated
cg13315706	5.8145e-16	0.264092	37	21	46341054	ITGB2;ITGB2	NM_000211;NM_001127491	TSS200;5'UTR			Promoter_Associated
cg17791651	5.82359e-16	0.297799	37	1	38513489	POU3F1	NM_002699	TSS1500	chr1:38510102-38513642	Island	Unclassified
cg25150878	5.89121e-16	-0.385151	37	3	13520921	HDAC11;HDAC11	NM_001136041;NM_024827	TSS1500;TSS1500	chr3:13520912-13521319	Island
cg04682802	5.9447e-16	-0.449737	37	20	11898478	BTBD3;BTBD3	NM_181443;NM_014962	5'UTR;TSS200
cg15626112	5.97168e-16	-0.327995	37	8	131025902				chr8:131028491-131029095	N_Shelf	Promoter_Associated_Cell_type_specific
cg02942825	6.03762e-16	-0.305046	37	19	46185348	GIPR	NM_000164	3'UTR	chr19:46184799-46185136	S_Shore	Promoter_Associated
cg19812706	6.04611e-16	-0.225628	37	11	33060549	TCP11L1;TCP11L1	NM_018393;NM_001145541	TSS1500;TSS1500	chr11:33060699-33061846	N_Shore
cg18065599	6.05584e-16	-0.27945	37	11	47968995
cg16513459	6.06028e-16	0.556501	37	17	7832932	KCNAB3	NM_004732	TSS200	chr17:7832532-7833164	Island
cg04976685	6.06874e-16	-0.280748	37	17	43449285				chr17:43449054-43449286	Island	Unclassified_Cell_type_specific
cg25402787	6.07549e-16	0.381824	37	15	53084679				chr15:53086629-53086858	N_Shore
cg02059176	6.10868e-16	-0.481889	37	2	44327637
cg00257455	6.16645e-16	-0.321655	37	1	65530538				chr1:65532161-65533212	N_Shore
cg07749597	6.19125e-16	-0.550697	37	5	42840698
cg16937168	6.36712e-16	-0.288911	37	2	241936844	SNED1	NM_001080437	TSS1500	chr2:241937716-241938468	N_Shore
cg18647570	6.45069e-16	-0.405952	37	17	41594616	DHX8	NM_004941	Body
cg09347923	6.5074e-16	-0.217455	37	11	47736425	AGBL2	NM_024783	TSS200	chr11:47736739-47737106	N_Shore	Promoter_Associated
cg26757820	6.50983e-16	-0.427711	37	10	76349278	ADK;ADK	NM_001123;NM_006721	Body;Body			Unclassified
cg27132471	6.65259e-16	-0.275763	37	15	92613280	SLCO3A1;SLCO3A1	NM_001145044;NM_013272	Body;Body
cg16292085	6.74139e-16	-0.298716	37	3	176381919
cg08234504	6.74961e-16	-0.301449	37	5	139013317				chr5:139017133-139017668	N_Shelf	Unclassified
cg11859594	6.79226e-16	-0.372991	37	17	76755745	CYTH1;CYTH1	NM_017456;NM_004762	Body;Body			Promoter_Associated
cg19057899	6.93663e-16	-0.327315	37	17	47093955	IGF2BP1;IGF2BP1	NM_006546;NM_001160423	Body;Body	chr17:47091973-47092211	S_Shore
cg13428066	6.96219e-16	-0.323349	37	11	2677768	KCNQ1;KCNQ1OT1;KCNQ1	NM_000218;NR_002728;NM_181798	Body;Body;Body			Unclassified_Cell_type_specific
cg17474524	7.05386e-16	-0.285421	37	20	62168831	PTK6	NM_005975	TSS200	chr20:62168432-62168684	S_Shore
cg25875537	7.14973e-16	0.254993	37	8	21909033				chr8:21905461-21905757	S_Shelf
cg20442078	7.26614e-16	0.280253	37	2	27531360	UCN	NM_003353	TSS1500	chr2:27529083-27531465	Island
cg01229865	7.30816e-16	-0.210657	37	13	113528751	ATP11A;ATP11A	NM_015205;NM_032189	Body;Body			Unclassified
cg10941566	7.35955e-16	0.327789	37	22	30117148	CABP7	NM_182527	Body	chr22:30116081-30117160	Island	Unclassified_Cell_type_specific
cg08947894	7.47257e-16	0.256719	37	1	155044345				chr1:155043412-155043922	S_Shore
cg04882213	7.48407e-16	-0.459278	37	8	61880392
cg21110337	7.53036e-16	-0.569102	37	12	113671028	TPCN1;TPCN1	NM_001143819;NM_017901	Body;Body			Unclassified
cg23378033	7.59025e-16	-0.329371	37	12	65672031	MSRB3;MSRB3	NM_198080;NM_001031679	TSS1500;TSS1500	chr12:65672391-65673250	N_Shore	Unclassified_Cell_type_specific
cg02430430	7.61269e-16	-0.33862	37	15	74532450	CCDC33	NM_025055	Body
cg06598386	7.69224e-16	-0.43728	37	12	67830705
cg04984556	7.77749e-16	-0.386358	37	1	11359053
cg15426869	7.87095e-16	-0.291164	37	3	127266149				chr3:127266730-127267082	N_Shore	Unclassified
cg14147151	7.88019e-16	-0.351537	37	9	138948000	NACC2	NM_144653	5'UTR	chr9:138941470-138944021	S_Shelf
cg19963025	7.99374e-16	-0.246482	37	22	29426649	ZNRF3	NM_032173	Body	chr22:29426510-29426843	Island
cg04992638	7.99864e-16	-0.326751	37	17	43339328	C17orf46;LOC100133991;LOC100133991	NM_152343;NR_024434;NR_024435	Body;Body;TSS1500	chr17:43339124-43339832	Island	Promoter_Associated
cg14322298	8.02095e-16	-0.4657	37	6	10585683	GCNT2;GCNT2;GCNT2	NM_145649;NM_001491;NM_145655	Body;Body;TSS1500
cg24859433	8.137e-16	-0.413016	37	6	30720203
cg20100049	8.14784e-16	-0.305225	37	11	67979188	SUV420H1;SUV420H1	NM_017635;NM_016028	5'UTR;5'UTR	chr11:67980011-67982068	N_Shore	Promoter_Associated
cg07038187	8.34496e-16	0.283426	37	15	89922989	LOC254559	NR_015411	Body	chr15:89920793-89922768	S_Shore
cg24627325	8.41319e-16	-0.447479	37	3	101882326
cg00446123	8.55601e-16	-0.249115	37	20	62367888	LIME1	NM_017806	TSS200	chr20:62368955-62371962	N_Shore	Promoter_Associated
cg00067720	8.56327e-16	-0.338981	37	5	67521141	PIK3R1	NM_181523	TSS1500
cg20334115	8.59597e-16	-0.43045	37	1	226107899	PYCR2	NM_013328	3'UTR	chr1:226111642-226112552	N_Shelf	Gene_Associated_Cell_type_specific
cg24740647	8.61995e-16	-0.422168	37	10	72681285				chr10:72678306-72678570	S_Shelf	Unclassified_Cell_type_specific
cg00102731	8.69186e-16	0.291758	37	20	2729245	EBF4	NM_001110514	Body	chr20:2729997-2730797	N_Shore
cg16912563	8.78456e-16	0.297852	37	10	77157423				chr10:77155128-77169600	Island
cg19007269	8.85174e-16	-0.36155	37	10	105420501	SH3PXD2A	NM_014631	Body	chr10:105420685-105421076	N_Shore	Promoter_Associated
cg09804616	8.88486e-16	-0.278142	37	6	30644832	KIAA1949;KIAA1949	NM_001134870;NM_133471	3'UTR;3'UTR	chr6:30640431-30640853	S_Shelf	Gene_Associated_Cell_type_specific
cg20301308	8.95133e-16	-0.341168	37	1	65534742				chr1:65532161-65533212	S_Shore
cg03433048	9.005e-16	-0.418498	37	17	4806453	CHRNE	NM_000080	TSS200	chr17:4802265-4805402	S_Shore	Unclassified
cg21949194	9.07044e-16	-0.383663	37	2	39355435				chr2:39351355-39351733	S_Shelf
cg24594504	9.07137e-16	-0.327545	37	6	13455261	GFOD1	NM_018988	Body			Unclassified_Cell_type_specific
cg11864574	9.07473e-16	0.398633	37	10	22635028	SPAG6;SPAG6	NM_012443;NM_172242	Body;Body	chr10:22634000-22634862	S_Shore	Unclassified_Cell_type_specific
cg26271591	9.26252e-16	-0.359289	37	2	178125956	NFE2L2;NFE2L2;NFE2L2	NM_006164;NM_001145413;NM_001145412	Body;5'UTR;5'UTR	chr2:178128273-178129847	N_Shelf
cg06800840	9.38773e-16	-0.361274	37	12	121476549	OASL;OASL	NM_003733;NM_198213	Body;Body			Promoter_Associated
cg21850518	9.44603e-16	0.381229	37	17	42357520
cg19843457	9.47993e-16	-0.331293	37	12	132288611				chr12:132284454-132284685	S_Shelf
cg11701868	9.48856e-16	-0.318695	37	19	4912006	UHRF1;UHRF1	NM_013282;NM_001048201	Body;Body	chr19:4909262-4910256	S_Shore	Promoter_Associated
cg21089930	9.57309e-16	-0.229798	37	11	58965571	DTX4	NM_015177	Body
cg04370442	9.62636e-16	0.58713	37	16	58019866	TEPP;TEPP	NM_199456;NM_199046	Body;Body	chr16:58019663-58020012	Island	Unclassified_Cell_type_specific
cg04652282	9.63887e-16	-0.390594	37	8	68944366	PREX2;PREX2	NM_025170;NM_024870	Body;Body
cg19542445	9.73254e-16	-0.226707	37	12	2596220	CACNA1C;CACNA1C;CACNA1C;CACNA1C;CACNA1C;CACNA1C;CACNA1C;CACNA1C;CACNA1C;CACNA1C;CACNA1C;CACNA1C;CACNA1C;CACNA1C;CACNA1C;CACNA1C;CACNA1C;CACNA1C;CACNA1C;CACNA1C;CACNA1C;CACNA1C;CACNA1C	NM_001129844;NM_001129827;NM_001129839;NM_001129834;NM_001129841;NM_000719;NM_001129830;NM_001167625;NM_001129843;NM_001167624;NM_001129835;NM_001129837;NM_001167623;NM_001129840;NM_199460;NM_001129833;NM_001129832;NM_001129829;NM_001129846;NM_001129836;NM_001129838;NM_001129831;NM_001129842	Body;Body;Body;Body;Body;Body;Body;Body;Body;Body;Body;Body;Body;Body;Body;Body;Body;Body;Body;Body;Body;Body;Body
cg05471169	9.79762e-16	-0.330957	37	17	80255419				chr17:80251357-80251673	S_Shelf	Promoter_Associated
cg10426370	9.81374e-16	0.312896	37	5	54282459	ESM1;ESM1	NM_001135604;NM_007036	TSS1500;TSS1500
cg01676322	9.8352e-16	-0.240885	37	17	43213429	ACBD4;ACBD4;ACBD4;ACBD4;ACBD4;ACBD4	NM_001135707;NM_001135706;NM_001135704;NM_001135705;NM_024722;NM_024722	5'UTR;5'UTR;5'UTR;5'UTR;1stExon;5'UTR	chr17:43209347-43210746	S_Shelf	Promoter_Associated
cg26731119	9.83591e-16	-0.30523	37	4	48908849	OCIAD2;OCIAD2	NM_152398;NM_001014446	TSS200;TSS200	chr4:48908292-48908850	Island	Promoter_Associated
cg14295062	9.88813e-16	0.205919	37	9	139949108	ENTPD2;ENTPD2	NM_203468;NM_001246	TSS1500;TSS1500	chr9:139947906-139948937	S_Shore	Unclassified_Cell_type_specific
cg06517521	9.91464e-16	-0.354556	37	1	23363957	KDM1A;KDM1A	NM_015013;NM_001009999	Body;Body
cg25195210	9.95624e-16	-0.278679	37	3	157217842	VEPH1;VEPH1;VEPH1;VEPH1;VEPH1	NM_001167911;NM_001167915;NM_024621;NM_001167916;NM_001167912	5'UTR;5'UTR;TSS1500;5'UTR;5'UTR
cg16821992	1.01017e-15	-0.516729	37	8	116679935	TRPS1	NM_014112	5'UTR	chr8:116679698-116679936	Island	Promoter_Associated_Cell_type_specific
cg05648303	1.01344e-15	-0.612078	37	4	141264393	SCOC;SCOC;SCOC;SCOC;SCOC	NM_032547;NM_001153446;NM_001153635;NM_001153585;NM_001153690	5'UTR;TSS1500;TSS1500;TSS1500;TSS1500
cg00832457	1.01581e-15	-0.3781	37	12	32287236	BICD1;BICD1	NM_001714;NM_001003398	Body;Body
cg05122026	1.01899e-15	-0.200932	37	11	75114223	SNORD15B;RPS3	NR_000025;NM_001005	TSS1500;Body	chr11:75110493-75110924	S_Shelf
cg07568841	1.035e-15	-0.406343	37	7	30362781	ZNRF2	NM_147128	Body
cg11268834	1.04757e-15	-0.270266	37	2	224824500	MRPL44	NM_022915	Body	chr2:224821928-224822575	S_Shore	Promoter_Associated_Cell_type_specific
cg10266490	1.05334e-15	-0.433321	37	1	55013709	ACOT11;ACOT11	NM_147161;NM_015547	TSS200;TSS200			Unclassified
cg24750156	1.05681e-15	0.329408	37	12	58025315	B4GALNT1	NM_001478	Body	chr12:58025661-58027056	N_Shore
cg11604426	1.05685e-15	0.298115	37	17	30592406	RHBDL3	NM_138328	TSS1500	chr17:30593198-30594033	N_Shore
cg12063580	1.06828e-15	-0.445588	37	14	105783627	PACS2;PACS2	NM_015197;NM_001100913	Body;Body	chr14:105780339-105782027	S_Shore
cg22193385	1.07139e-15	-0.261495	37	12	52638005	KRT7	NM_005556	Body	chr12:52639195-52639416	N_Shore	Unclassified
cg23414595	1.08213e-15	-0.508325	37	22	30129607	ZMAT5;ZMAT5	NM_019103;NM_001003692	Body;Body	chr22:30125352-30125665	S_Shelf
cg07278165	1.09199e-15	-0.350662	37	6	16948028
cg14422782	1.11727e-15	-0.352804	37	15	74312279	PML;PML;PML;PML;PML;PML;PML;PML;PML	NM_033247;NM_033244;NM_002675;NM_033238;NM_033246;NM_033250;NM_033239;NM_033249;NM_033240	Body;Body;Body;Body;Body;Body;Body;Body;Body	chr15:74315178-74315711	N_Shelf
cg23417203	1.13212e-15	-0.218173	37	5	176790179	RGS14	NM_006480	Body	chr5:176789978-176790296	Island	Unclassified
cg01685893	1.14275e-15	-0.293646	37	11	112048262	BCO2;BCO2	NM_001037290;NM_031938	5'UTR;Body
cg15931839	1.14333e-15	0.328487	37	6	111880530	TRAF3IP2;TRAF3IP2;TRAF3IP2;TRAF3IP2;TRAF3IP2	NM_001164281;NM_001164283;NR_028338;NM_001164282;NM_147686	3'UTR;3'UTR;Body;3'UTR;3'UTR
cg13026795	1.14433e-15	-0.253347	37	3	16379963	RFTN1	NM_015150	Body			Promoter_Associated_Cell_type_specific
cg09427311	1.14944e-15	-0.2738	37	9	129885730	ANGPTL2;RALGPS1	NM_012098;NM_014636	TSS1500;Body
cg12474798	1.15214e-15	0.38738	37	10	64565772	ADO;ADO	NM_032804;NM_032804	3'UTR;1stExon	chr10:64564435-64565818	Island
cg14710552	1.15434e-15	-0.582098	37	7	134832584	TMEM140	NM_018295	TSS200			Promoter_Associated
cg03854765	1.15682e-15	-0.330097	37	20	4981014	SLC23A2;SLC23A2	NM_203327;NM_005116	5'UTR;5'UTR
cg18248273	1.16115e-15	-0.566953	37	17	77896431
cg03880642	1.17332e-15	-0.309651	37	10	105560568	SH3PXD2A	NM_014631	Body			Unclassified
cg18855080	1.17405e-15	-0.52875	37	1	172748189						Unclassified_Cell_type_specific
cg06029700	1.17611e-15	-0.39639	37	12	6473311	SCNN1A;SCNN1A;SCNN1A	NM_001159575;NM_001038;NM_001159576	Body;Body;Body	chr12:6472660-6473322	Island	Promoter_Associated
cg01309328	1.18273e-15	-0.22888	37	6	32811253	PSMB8;PSMB8	NM_004159;NM_148919	Body;Body	chr6:32811494-32811839	N_Shore
cg17946439	1.18959e-15	-0.365631	37	1	47077680	MOBKL2C;MOBKL2C	NM_145279;NM_201403	Body;Body	chr1:47078580-47078967	N_Shore
cg17276002	1.19079e-15	-0.373738	37	10	75172806	ANXA7;ANXA7	NM_004034;NM_001156	5'UTR;5'UTR	chr10:75173411-75173950	N_Shore
cg12360424	1.19295e-15	-0.264095	37	4	54568961						Unclassified_Cell_type_specific
cg22155039	1.19887e-15	0.249534	37	6	32182002	NOTCH4	NM_004557	Body
cg05945608	1.20467e-15	-0.265668	37	6	42739639						Promoter_Associated
cg05412930	1.21177e-15	-0.273855	37	6	32820586	PSMB9;PSMB9;TAP1	NM_002800;NM_148954;NM_000593	TSS1500;TSS1500;Body	chr6:32820849-32822370	N_Shore
cg00411595	1.21787e-15	-0.292763	37	9	136339349	SLC2A6;SLC2A6	NM_001145099;NM_017585	Body;Body	chr9:136340048-136340263	N_Shore
cg15059804	1.23678e-15	-0.427342	37	1	33766318	ZNF362	NM_152493	3'UTR			Unclassified_Cell_type_specific
cg24914185	1.2408e-15	-0.323419	37	2	200663789
cg01331772	1.24592e-15	0.601771	37	2	131094827
cg08753172	1.24643e-15	0.429762	37	17	1401405	INPP5K;INPP5K;INPP5K	NM_130766;NM_001135642;NM_016532	Body;Body;Body
cg14180030	1.24759e-15	-0.210156	37	9	123475675	MEGF9	NM_001080497	Body	chr9:123475985-123477255	N_Shore	Unclassified
cg02639359	1.25334e-15	-0.246844	37	19	17862017	FCHO1;FCHO1;FCHO1;FCHO1	NM_001161357;NM_015122;NM_001161358;NM_001161359	5'UTR;TSS1500;5'UTR;TSS1500	chr19:17858371-17858891	S_Shelf	Promoter_Associated
cg25144135	1.26098e-15	-0.270532	37	1	1144012				chr1:1145568-1145878	N_Shore	Unclassified
cg14867085	1.26384e-15	0.278551	37	11	17623131
cg12499872	1.27893e-15	0.32242	37	16	58019893	TEPP;TEPP	NM_199456;NM_199046	Body;Body	chr16:58019663-58020012	Island	Unclassified_Cell_type_specific
cg01168584	1.28942e-15	-0.40342	37	18	2903245	EMILIN2	NM_032048	Body	chr18:2905950-2907348	N_Shelf
cg23109891	1.30723e-15	0.241692	37	22	38379218	SOX10	NM_006941	Body	chr22:38379093-38379964	Island	Unclassified
cg24427724	1.31003e-15	-0.318575	37	12	6234257	VWF	NM_000552	TSS1500
cg05168015	1.3137e-15	0.266739	37	5	171880461	SH3PXD2B	NM_001017995	Body	chr5:171881182-171881547	N_Shore
cg16744741	1.31862e-15	-0.386152	37	4	82126025	PRKG2	NM_006259	1stExon
cg15975832	1.32187e-15	-0.273275	37	1	224030614	TP53BP2;TP53BP2	NM_001031685;NM_005426	Body;5'UTR	chr1:224033085-224034263	N_Shelf
cg19398115	1.32301e-15	-0.260407	37	10	90750169	FAS;FAS;FAS;FAS;FAS;FAS;FAS;ACTA2	NR_028034;NR_028036;NM_000043;NM_152872;NR_028035;NM_152871;NR_028033;NM_001141945	TSS200;TSS200;TSS200;TSS200;TSS200;TSS200;TSS200;5'UTR	chr10:90750293-90751108	N_Shore
cg02889973	1.33219e-15	0.249917	37	1	234977572						Unclassified_Cell_type_specific
cg09614653	1.34678e-15	-0.358908	37	10	22542145				chr10:22540707-22542739	Island
cg02822087	1.3497e-15	-0.499564	37	10	104885967	NT5C2;NT5C2	NM_001134373;NM_012229	Body;Body
cg08090640	1.35101e-15	-0.247725	37	17	41159289	IFI35	NM_005533	Body
cg00085438	1.36384e-15	-0.32896	37	3	152049980	MBNL1;MBNL1;MBNL1;MBNL1;MBNL1;MBNL1;MBNL1	NM_207295;NM_207293;NM_021038;NM_207292;NM_207296;NM_207297;NM_207294	Body;Body;Body;Body;Body;Body;Body
cg08099136	1.37704e-15	-0.223658	37	6	32811251	PSMB8;PSMB8	NM_004159;NM_148919	Body;Body	chr6:32811494-32811839	N_Shore
cg13423770	1.39788e-15	-0.3195	37	1	156338775	RHBG;RHBG	NR_026549;NM_020407	TSS1500;TSS1500	chr1:156338758-156339251	Island
cg00081602	1.41655e-15	0.214406	37	5	72922957	RGNEF	NM_001080479	5'UTR	chr5:72921593-72922527	S_Shore
cg26052635	1.4264e-15	-0.513334	37	2	29339307	CLIP4	NM_024692	5'UTR	chr2:29337983-29338909	S_Shore
cg06189038	1.43432e-15	-0.273754	37	7	99767134	GAL3ST4	NM_024637	TSS1500	chr7:99768884-99769559	N_Shore	Unclassified_Cell_type_specific
cg11491436	1.43781e-15	-0.279778	37	4	87374513	MAPK10	NM_002753	TSS1500
cg24744430	1.44037e-15	-0.32961	37	6	146864390	RAB32	NM_006834	TSS1500	chr6:146864481-146865426	N_Shore
cg10053779	1.44936e-15	-0.321802	37	10	121497344	INPP5F;INPP5F	NM_014937;NR_003251	Body;Body			Unclassified_Cell_type_specific
cg07052568	1.44957e-15	0.22638	37	19	13116804	NFIX	NM_002501	Body	chr19:13112170-13112809	S_Shelf
cg19723805	1.46003e-15	-0.37874	37	5	33147539
cg25015038	1.46526e-15	-0.494724	37	14	89604062
cg05822633	1.47292e-15	-0.440032	37	20	11898531	BTBD3;BTBD3	NM_181443;NM_014962	5'UTR;TSS200
cg10868668	1.49654e-15	-0.227946	37	4	38606942
cg08206267	1.50384e-15	-0.306876	37	19	17862104	FCHO1;FCHO1;FCHO1;FCHO1	NM_001161357;NM_001161359;NM_015122;NM_001161358	5'UTR;TSS200;TSS200;5'UTR	chr19:17858371-17858891	S_Shelf	Promoter_Associated
cg13919466	1.51895e-15	-0.305614	37	1	32135498	COL16A1	NM_001856	Body			Unclassified
cg04270401	1.52619e-15	0.463215	37	10	102806871				chr10:102807774-102808271	N_Shore
cg05363871	1.54016e-15	-0.38302	37	2	11638870						Unclassified_Cell_type_specific
cg23404711	1.55086e-15	0.202906	37	14	75747047	FOS	NM_005252	Body	chr14:75743683-75746798	S_Shore
cg21684411	1.55096e-15	-0.395994	37	6	31431573	HCP5	NM_006674	3'UTR
cg03634833	1.55146e-15	-0.250788	37	7	965534	ADAP1	NM_006869	Body	chr7:965987-966266	N_Shore
cg00692173	1.57977e-15	-0.228334	37	1	53217358	ZYG11B	NM_024646	Body
cg07410339	1.5865e-15	-0.369676	37	10	76768310	MYST4	NM_012330	Body
cg14044640	1.61798e-15	-0.352891	37	7	27187560	HOXA6	NM_024014	TSS200	chr7:27186927-27187692	Island	Unclassified_Cell_type_specific
cg09782889	1.61995e-15	-0.228934	37	6	31798731				chr6:31795467-31797384	S_Shore
cg13524209	1.62111e-15	-0.242347	37	12	7013457	LRRC23;LRRC23;LRRC23	NM_001135217;NM_201650;NM_006992	TSS1500;TSS1500;TSS1500
cg06220761	1.6218e-15	0.319117	37	10	7455518				chr10:7449376-7455339	S_Shore	Unclassified_Cell_type_specific
cg04229928	1.62631e-15	0.33329	37	11	119303807
cg13088406	1.63138e-15	-0.288612	37	12	69725117
cg09109383	1.63168e-15	-0.297442	37	16	16083164	ABCC1;ABCC1;ABCC1;ABCC1;ABCC1	NM_019862;NM_019898;NM_019899;NM_004996;NM_019900	Body;Body;Body;Body;Body
cg18597188	1.63959e-15	-0.210585	37	14	104178670	XRCC3;XRCC3;XRCC3	NM_001100118;NM_001100119;NM_005432	5'UTR;5'UTR;5'UTR	chr14:104181378-104182952	N_Shelf	Gene_Associated_Cell_type_specific
cg16530165	1.65507e-15	0.208119	37	2	232792397	NPPC	NM_024409	TSS1500	chr2:232789995-232791286	S_Shore	Unclassified_Cell_type_specific
cg16568681	1.66184e-15	-0.378875	37	11	33758505	CD59;CD59;CD59;CD59	NM_000611;NM_203330;NM_203329;NM_203331	TSS1500;TSS1500;TSS1500;TSS1500	chr11:33757476-33758122	S_Shore	Promoter_Associated
cg01444716	1.66218e-15	-0.456207	37	20	11898557	BTBD3;BTBD3	NM_181443;NM_014962	5'UTR;TSS200
cg11854981	1.67821e-15	-0.273624	37	6	42219847	TRERF1	NM_033502	Body
cg18681014	1.68345e-15	-0.365813	37	14	105660876				chr14:105662777-105663403	N_Shore	Unclassified_Cell_type_specific
cg26746309	1.68994e-15	-0.273819	37	10	101943528	ERLIN1;ERLIN1	NM_001100626;NM_006459	Body;Body	chr10:101945571-101945907	N_Shelf
cg25946059	1.70004e-15	-0.411578	37	2	242973936						Promoter_Associated_Cell_type_specific
cg13120814	1.72404e-15	-0.239815	37	7	134832770	TMEM140;TMEM140	NM_018295;NM_018295	1stExon;5'UTR			Promoter_Associated
cg27614723	1.73211e-15	-0.291835	37	15	92399897	SLCO3A1;SLCO3A1	NM_001145044;NM_013272	Body;Body	chr15:92396013-92397682	S_Shelf
cg15645660	1.74053e-15	0.64982	37	1	55247356	TTC22	NM_001114108	Body	chr1:55246742-55247519	Island
cg14776578	1.74542e-15	-0.286536	37	10	32345866	KIF5B	NM_004521	TSS1500	chr10:32344550-32345570	S_Shore	Promoter_Associated
cg15016701	1.7485e-15	-0.486173	37	12	63211683	PPM1H	NM_020700	Body			Unclassified_Cell_type_specific
cg00956142	1.75299e-15	-0.537211	37	1	28765031	PHACTR4;PHACTR4	NM_023923;NM_001048183	Body;Body
cg05699921	1.7579e-15	-0.312145	37	1	205286927	NUAK2	NM_030952	Body	chr1:205290232-205291035	N_Shelf
cg01123965	1.78932e-15	0.317428	37	X	39866890				chrX:39864525-39869106	Island
cg23889047	1.79558e-15	-0.314525	37	1	7705756	CAMTA1	NM_015215	Body			Unclassified_Cell_type_specific
cg17120764	1.8036e-15	-0.208076	37	10	90750249	FAS;FAS;FAS;FAS;FAS;FAS;FAS;ACTA2	NR_028034;NR_028036;NM_000043;NM_152872;NR_028035;NM_152871;NR_028033;NM_001141945	TSS200;TSS200;TSS200;TSS200;TSS200;TSS200;TSS200;5'UTR	chr10:90750293-90751108	N_Shore
cg18036081	1.80846e-15	-0.363546	37	22	29605147	EMID1	NM_133455	Body	chr22:29601547-29602291	S_Shelf	Unclassified_Cell_type_specific
cg14669524	1.81084e-15	-0.389336	37	6	44309927	SPATS1	NM_145026	TSS1500
cg06905453	1.8126e-15	0.368717	37	19	14089284	RFX1	NM_002918	Body	chr19:14089570-14089796	N_Shore	Unclassified_Cell_type_specific
cg19540316	1.81753e-15	-0.396968	37	13	113622750	MCF2L	NM_001112732	TSS200	chr13:113622737-113623660	Island
cg08752459	1.82102e-15	-0.414213	37	12	10022682	CLEC2B	NM_005127	TSS1500
cg03042477	1.82475e-15	-0.322801	37	16	31472055	ARMC5;ARMC5	NM_024742;NM_001105247	Body;Body	chr16:31469982-31471302	S_Shore	Promoter_Associated
cg18877271	1.82612e-15	-0.211656	37	11	1952638	TNNT3;TNNT3;TNNT3;TNNT3	NM_001042781;NM_006757;NM_001042780;NM_001042782	Body;Body;Body;Body	chr11:1950353-1950658	S_Shore
cg04247152	1.82816e-15	-0.61147	37	16	88590325	ZFPM1	NM_153813	Body	chr16:88590204-88590410	Island
cg21589273	1.8322e-15	-0.228397	37	3	113416452	KIAA2018	NM_001009899	TSS1500	chr3:113414907-113415736	S_Shore
cg18306406	1.8491e-15	-0.222351	37	17	76168382	SYNGR2	NM_004710	3'UTR	chr17:76164395-76165272	S_Shelf
cg23534245	1.85609e-15	0.237007	37	20	6751435	BMP2	NM_001200	Body	chr20:6748052-6749546	S_Shore
cg03036214	1.864e-15	-0.309901	37	15	63640658	CA12;CA12	NM_001218;NM_206925	Body;Body
cg08349497	1.87288e-15	-0.310022	37	3	76610928
cg19049607	1.89602e-15	-0.285993	37	12	12764333	CREBL2	NM_001310	TSS1500	chr12:12764751-12765205	N_Shore	Promoter_Associated
cg04086468	1.90174e-15	0.256936	37	3	185911208	DGKG;DGKG;DGKG	NM_001346;NM_001080744;NM_001080745	Body;Body;Body	chr3:185911344-185912228	N_Shore
cg25391820	1.92834e-15	-0.31898	37	5	138608519	MATR3;SNHG4	NM_199189;NR_003141	TSS1500;TSS1500	chr5:138609320-138609851	N_Shore	Unclassified_Cell_type_specific
cg00364287	1.94881e-15	-0.307694	37	12	121570752	P2RX7;P2RX7	NM_002562;NM_002562	5'UTR;1stExon			Unclassified
cg21642245	1.9512e-15	-0.230678	37	3	195623347	TNK2;TNK2	NM_001010938;NM_005781	TSS1500;5'UTR	chr3:195622187-195623033	S_Shore
cg04312620	1.96469e-15	0.286802	37	20	50419214	SALL4	NM_020436	TSS200	chr20:50417312-50419045	S_Shore
cg12628061	1.96712e-15	-0.573463	37	1	56453730
cg10776533	1.9755e-15	-0.257137	37	3	184037459	EIF4G1;EIF4G1;EIF4G1;EIF4G1;EIF4G1	NM_198241;NM_182917;NM_004953;NM_198242;NM_198244	Body;Body;TSS1500;5'UTR;Body
cg12238593	1.98005e-15	-0.319197	37	6	26440340	BTN3A3;BTN3A3	NM_006994;NM_197974	TSS1500;TSS1500			Promoter_Associated_Cell_type_specific
cg16589830	1.98229e-15	-0.306873	37	1	212284214
cg14716990	1.99755e-15	0.421486	37	10	129533731				chr10:129534410-129537366	N_Shore
cg09303642	2.00451e-15	-0.221393	37	12	54690818	NFE2;NFE2	NM_006163;NM_001136023	TSS1500;5'UTR
cg19022697	2.00516e-15	0.584588	37	1	55247140	TTC22	NM_001114108	Body	chr1:55246742-55247519	Island
cg09579281	2.01887e-15	-0.455243	37	7	30515286	NOD1	NM_006092	5'UTR	chr7:30517987-30518610	N_Shelf
cg13497089	2.02706e-15	0.360673	37	4	83718406	SCD5;SCD5	NM_001037582;NM_024906	Body;Body	chr4:83719009-83720241	N_Shore	Unclassified_Cell_type_specific
cg23721586	2.03858e-15	-0.284991	37	1	92197531	TGFBR3	NM_003243	Body			Unclassified_Cell_type_specific
cg12185873	2.03894e-15	-0.457933	37	14	106355821
cg19381811	2.04019e-15	-0.492725	37	3	49851713	UBA7	NM_003335	TSS1500			Promoter_Associated_Cell_type_specific
cg06855485	2.04226e-15	-0.330768	37	4	144303008	GAB1;GAB1	NM_002039;NM_207123	Body;Body
cg24798010	2.06041e-15	0.321315	37	19	6464885	CRB3;CRB3	NM_174881;NM_139161	Body;Body	chr19:6463991-6464780	S_Shore	Unclassified_Cell_type_specific
cg24437104	2.06428e-15	-0.269488	37	1	227951794	SNAP47	NM_053052	Body			Promoter_Associated
cg11688949	2.06832e-15	0.31303	37	8	27115956	STMN4	NM_030795	TSS200
cg24370698	2.07243e-15	-0.314586	37	1	64058614	PGM1	NM_002633	TSS1500	chr1:64058937-64059913	N_Shore
cg03996151	2.07281e-15	-0.328642	37	9	124130401	STOM;STOM	NM_004099;NM_198194	Body;Body	chr9:124132057-124133095	N_Shore
cg19695507	2.07746e-15	0.425399	37	10	13526193	BEND7;BEND7	NM_152751;NM_001100912	Body;Body
cg13269407	2.10345e-15	-0.561107	37	22	46450107	C22orf26;LOC150381	NM_018280;NR_027034	TSS200;Body	chr22:46449632-46450115	Island
cg09509673	2.11193e-15	0.21931	37	17	40833697	CCR10;CNTNAP1	NM_016602;NM_003632	Body;TSS1500	chr17:40834791-40835098	N_Shore	Promoter_Associated
cg01702055	2.11787e-15	-0.234224	37	6	13303065						Unclassified_Cell_type_specific
cg24760467	2.11861e-15	-0.285431	37	10	102760784	LZTS2	NM_032429	5'UTR	chr10:102756834-102759798	S_Shore	Unclassified_Cell_type_specific
cg03190891	2.1205e-15	-0.236788	37	10	97201172	SORBS1;SORBS1;SORBS1;SORBS1;SORBS1;SORBS1;SORBS1	NM_015385;NM_001034955;NM_001034954;NM_001034956;NM_001034957;NM_024991;NM_006434	5'UTR;TSS1500;TSS1500;TSS1500;TSS1500;5'UTR;TSS1500
cg01447427	2.13081e-15	-0.203762	37	1	161128567	USP21;UFC1;USP21	NM_012475;NM_016406;NM_001014443	TSS1500;3'UTR;TSS1500	chr1:161129138-161129689	N_Shore
cg06727242	2.13132e-15	-0.369609	37	14	68610489	RAD51L1;RAD51L1;RAD51L1	NM_133509;NM_002877;NM_133510	Body;Body;Body
cg08594681	2.13996e-15	-0.451083	37	8	27468684	CLU;CLU;CLU;CLU	NM_203339;NM_001831;NM_001171138;NM_203339	1stExon;Body;Body;5'UTR	chr8:27471954-27472523	N_Shelf
cg27239243	2.15683e-15	-0.320468	37	2	101945867
cg12646820	2.15841e-15	0.382439	37	6	13924406	RNF182;RNF182;RNF182;RNF182	NM_001165033;NM_152737;NM_001165034;NM_001165032	TSS1500;TSS1500;TSS1500;TSS1500	chr6:13925099-13925510	N_Shore	Unclassified
cg12207153	2.1703e-15	0.343706	37	1	38519255
cg16137564	2.17992e-15	-0.35384	37	14	89024217				chr14:89020849-89021446	S_Shelf	Unclassified_Cell_type_specific
cg00654448	2.21389e-15	-0.272692	37	8	142365315				chr8:142367050-142367860	N_Shore
cg23513600	2.23114e-15	0.218766	37	3	171171401	TNIK;TNIK;TNIK;TNIK;TNIK;TNIK;TNIK;TNIK;TNIK	NM_001161563;NM_001161566;NM_001161560;NR_027767;NM_001161565;NM_001161561;NM_015028;NM_001161562;NM_001161564	Body;Body;Body;Body;Body;Body;Body;Body;Body			Unclassified_Cell_type_specific
cg10718608	2.23127e-15	-0.269073	37	17	19438221	SLC47A1	NM_018242	Body	chr17:19436788-19437692	S_Shore
cg02971262	2.27687e-15	-0.411336	37	9	139925395	C9orf139;FUT7	NM_207511;NM_004479	5'UTR;Body	chr9:139925243-139925996	Island
cg14415629	2.28015e-15	-0.362838	37	11	33033607				chr11:33037206-33037917	N_Shelf	Unclassified_Cell_type_specific
cg02046143	2.29325e-15	-0.350052	37	11	133797911	IGSF9B	NM_014987	Body	chr11:133800684-133800931	N_Shelf	Promoter_Associated
cg17986992	2.29738e-15	0.306179	37	1	159825761	VSIG8;C1orf204	NM_001013661;NM_001134233	Body;TSS1500	chr1:159824006-159825011	S_Shore
cg02619205	2.35967e-15	-0.442991	37	9	117157157	AKNA	NM_030767	TSS1500	chr9:117160139-117161064	N_Shelf
cg17171539	2.3621e-15	-0.279378	37	1	59398690
cg15696058	2.40903e-15	-0.303413	37	4	15965425	FGFBP2	NM_031950	TSS1500			Unclassified
cg17158750	2.43004e-15	-0.338588	37	20	61924382	COL20A1	NM_020882	TSS200	chr20:61927194-61927482	N_Shelf	Unclassified_Cell_type_specific
cg19519624	2.43056e-15	-0.233716	37	9	138881792				chr9:138881791-138882027	Island	Unclassified_Cell_type_specific
cg06510261	2.48619e-15	-0.367042	37	3	111852227	GCET2;GCET2	NM_152785;NM_001008756	TSS200;TSS200			Promoter_Associated
cg01270709	2.49867e-15	0.250352	37	11	57519364	BTBD18	NM_001145101	TSS200	chr11:57520333-57520753	N_Shore	Unclassified
cg12962542	2.50009e-15	-0.296516	37	3	169042374	MECOM	NM_004991	Body
cg05999245	2.5288e-15	-0.342743	37	12	49319428	FKBP11;FKBP11;FKBP11	NM_016594;NM_001143781;NM_001143782	TSS200;TSS1500;TSS200	chr12:49318486-49319476	Island	Promoter_Associated
cg04156889	2.53365e-15	-0.307434	37	3	186819780						Promoter_Associated
cg26320410	2.54428e-15	-0.335065	37	3	9851826	TTLL3	NM_001025930	TSS200	chr3:9851476-9852171	Island	Promoter_Associated
cg03271893	2.56323e-15	-0.239059	37	10	102760970	LZTS2	NM_032429	5'UTR	chr10:102756834-102759798	S_Shore	Unclassified_Cell_type_specific
cg12250581	2.57515e-15	-0.314804	37	12	2045810
cg13626632	2.59952e-15	-0.511234	37	9	124131165	STOM;STOM	NM_004099;NM_198194	Body;Body	chr9:124132057-124133095	N_Shore
cg13946956	2.63926e-15	0.25507	37	9	899635	DMRT1	NM_021951	Body			Unclassified_Cell_type_specific
cg24070990	2.64466e-15	0.488459	37	1	228634724				chr1:228633382-228634127	S_Shore	Unclassified_Cell_type_specific
cg14986464	2.66153e-15	-0.304894	37	6	31669902	BAT5	NM_021160	Body	chr6:31670594-31671274	N_Shore
cg21484940	2.66868e-15	0.449023	37	7	48129992	UPP1;UPP1	NM_181597;NM_003364	5'UTR;5'UTR	chr7:48128046-48128499	S_Shore
cg10060338	2.67128e-15	-0.286077	37	16	20774960	ACSM3;ACSM3	NM_202000;NM_005622	TSS1500;TSS1500			Promoter_Associated
cg24261333	2.67576e-15	0.24215	37	11	73357019	PLEKHB1;PLEKHB1	NM_021200;NM_001130033	TSS1500;TSS1500
cg25103895	2.6876e-15	0.216181	37	10	64565642	ADO;ADO	NM_032804;NM_032804	3'UTR;1stExon	chr10:64564435-64565818	Island	Promoter_Associated
cg02363202	2.70104e-15	-0.388551	37	12	57653226	R3HDM2	NM_014925	Body
cg21828951	2.7173e-15	-0.387159	37	7	148420058	CUL1	NM_003592	5'UTR			Promoter_Associated_Cell_type_specific
cg21696827	2.73993e-15	-0.471643	37	17	6541594	KIAA0753	NM_014804	5'UTR	chr17:6543354-6544563	N_Shore
cg04427498	2.80155e-15	0.250622	37	7	20830657				chr7:20830567-20830817	Island
cg00458681	2.81238e-15	-0.482618	37	22	19010419	DGCR10	NR_026651	Body			Unclassified_Cell_type_specific
cg05544807	2.83616e-15	0.229764	37	2	25475916	DNMT3A;DNMT3A;DNMT3A	NM_022552;NM_153759;NM_175629	Body;TSS1500;Body	chr2:25475706-25475928	Island
cg16503724	2.83652e-15	-0.282997	37	3	17130667	PLCL2;PLCL2	NM_015184;NM_001144382	Body;Body
cg17338146	2.85284e-15	-0.380848	37	2	147142856
cg05892030	2.86284e-15	-0.424065	37	14	51431710
cg04509882	2.89884e-15	-0.359148	37	3	184038317	EIF4G1;EIF4G1;EIF4G1;EIF4G1;EIF4G1;EIF4G1	NM_198241;NM_182917;NM_198242;NM_198244;NM_004953;NM_004953	Body;Body;Body;Body;1stExon;5'UTR
cg17714987	2.90964e-15	-0.237746	37	4	89445475	PIGY;PIGY	NM_001042616;NM_032906	TSS1500;TSS1500	chr4:89444407-89445055	S_Shore	Promoter_Associated
cg03054277	2.92042e-15	0.4788	37	1	228400217	OBSCN;OBSCN	NM_052843;NM_001098623	Body;Body	chr1:228399471-228402037	Island
cg22274745	2.9239e-15	-0.320327	37	2	182451537	CERKL;CERKL;CERKL;CERKL;CERKL;CERKL;CERKL	NM_001030311;NM_001030312;NR_027689;NM_201548;NR_027690;NM_001160277;NM_001030313	Body;Body;Body;Body;Body;Body;Body
cg10118435	2.93008e-15	-0.212349	37	20	390551	RBCK1;RBCK1	NM_031229;NM_006462	Body;Body	chr20:388472-389342	S_Shore	Promoter_Associated
cg04915494	2.94831e-15	-0.218787	37	16	2962968	FLYWCH1;FLYWCH1	NM_020912;NM_032296	5'UTR;5'UTR	chr16:2961641-2962532	S_Shore
cg09932730	2.97327e-15	-0.402268	37	7	135198360				chr7:135194567-135195309	S_Shelf
cg08110488	2.9823e-15	-0.403304	37	1	82136224
cg19230867	2.98371e-15	-0.302819	37	3	42103367
cg09712306	3.01228e-15	-0.229655	37	20	54949299	AURKA;AURKA;AURKA;AURKA;AURKA;AURKA	NM_198437;NM_198436;NM_198434;NM_198435;NM_003600;NM_198433	Body;Body;Body;Body;Body;Body			Unclassified
cg12419863	3.01385e-15	-0.379733	37	6	144263450	PLAGL1;PLAGL1;PLAGL1;PLAGL1;PLAGL1;PLAGL1;PLAGL1;PLAGL1	NM_001080952;NM_001080956;NM_001080951;NM_002656;NM_006718;NM_001080954;NM_001080953;NM_001080955	Body;Body;Body;Body;Body;Body;Body;Body			Unclassified
cg25693349	3.03794e-15	-0.311471	37	6	32808596	PSMB8;PSMB8	NM_004159;NM_148919	3'UTR;3'UTR	chr6:32806284-32806669	S_Shore
cg05727149	3.04723e-15	0.338069	37	16	75375801	CFDP1	NM_006324	Body
cg22007809	3.05387e-15	-0.202091	37	2	202278709	TRAK2	NM_015049	Body			Unclassified
cg05362835	3.06706e-15	-0.314914	37	15	79055416	ADAMTS7	NM_014272	Body	chr15:79056311-79056547	N_Shore
cg14010720	3.08114e-15	-0.387825	37	20	62168878	PTK6	NM_005975	TSS200	chr20:62168432-62168684	S_Shore	Unclassified
cg00713294	3.09091e-15	-0.371822	37	1	55678649	USP24	NM_015306	Body	chr1:55680465-55681708	N_Shore
cg03573390	3.11265e-15	0.206308	37	16	57294639	PLLP	NM_015993	Body			Unclassified_Cell_type_specific
cg03014934	3.11381e-15	0.280138	37	13	36050901	MIR548F5;NBEA;MAB21L1	NR_031646;NM_015678;NM_005584	Body;Body;TSS200	chr13:36052553-36053119	N_Shore
cg11721610	3.12948e-15	-0.358265	37	1	200580225	KIF14	NM_014875	Body
cg09610987	3.13181e-15	-0.254446	37	3	49028278	P4HTM;P4HTM	NM_177938;NM_177939	Body;Body	chr3:49027116-49028356	Island	Promoter_Associated
cg02175739	3.13254e-15	-0.416054	37	11	875980	CHID1;CHID1;CHID1;CHID1;CHID1	NM_001142677;NM_023947;NM_001142675;NM_001142674;NM_001142676	Body;Body;Body;Body;Body
cg12096762	3.13464e-15	-0.425694	37	15	88296044
cg04961553	3.13924e-15	-0.334766	37	4	48908469	OCIAD2;OCIAD2	NM_152398;NM_001014446	5'UTR;5'UTR	chr4:48908292-48908850	Island	Promoter_Associated
cg24969820	3.14548e-15	-0.309956	37	3	98497864	ST3GAL6	NM_006100	Body
cg02416781	3.20526e-15	-0.336739	37	5	82331856
cg26147845	3.20778e-15	-0.486167	37	12	132433838	EP400	NM_015409	TSS1500	chr12:132434352-132435241	N_Shore
cg18411108	3.22112e-15	-0.337126	37	3	63955727	ATXN7;ATXN7	NM_000333;NM_001128149	Body;Body
cg10616974	3.22999e-15	-0.257073	37	17	74511719						Promoter_Associated
cg21785067	3.26165e-15	-0.21376	37	1	54587182				chr1:54587364-54587578	N_Shore	Unclassified
cg17209188	3.26693e-15	-0.401384	37	7	23387396	IGF2BP3	NM_006547	Body
cg27641961	3.29179e-15	-0.237835	37	16	75097037	ZNRF1	NM_032268	Body
cg14244636	3.29417e-15	0.253186	37	10	100055918
cg05249026	3.30678e-15	-0.32515	37	16	11031524	DEXI	NM_014015	3'UTR	chr16:11035496-11036696	N_Shelf	Promoter_Associated_Cell_type_specific
cg20364632	3.3169e-15	-0.256338	37	6	49636226
cg01037823	3.32304e-15	-0.334904	37	16	2879998	ZG16B	NM_145252	TSS200
cg06737912	3.3414e-15	0.272379	37	11	57519391	BTBD18	NM_001145101	TSS200	chr11:57520333-57520753	N_Shore	Unclassified
cg24165121	3.349e-15	-0.44753	37	20	23398291	NAPB	NM_022080	Body	chr20:23401108-23402294	N_Shelf
cg22813430	3.41322e-15	0.203421	37	12	52626427	KRT7	NM_005556	TSS1500	chr12:52626793-52627577	N_Shore
cg01146320	3.46139e-15	-0.360014	37	11	120080945	OAF	NM_178507	TSS1500	chr11:120081487-120082345	N_Shore
cg14736365	3.46733e-15	0.236857	37	5	173947646
cg03579624	3.47968e-15	0.315087	37	3	75717248				chr3:75718116-75719159	N_Shore	NonGene_Associated
cg08847140	3.4834e-15	0.265528	37	1	145416777	HFE2;HFE2;HFE2;HFE2	NM_202004;NM_145277;NM_213653;NM_213652	Body;Body;Body;Body	chr1:145415411-145415708	S_Shore
cg08035323	3.48401e-15	-0.386715	37	2	9843525						Unclassified_Cell_type_specific
cg17373759	3.4898e-15	-0.232708	37	11	76265321
cg20600850	3.51136e-15	-0.404737	37	12	6712515	CHD4	NM_001273	Body	chr12:6715500-6715829	N_Shelf	Promoter_Associated_Cell_type_specific
cg25592206	3.52608e-15	0.384978	37	1	51439348	CDKN2C;CDKN2C	NM_001262;NM_078626	Body;Body	chr1:51443311-51444036	N_Shelf
cg16867657	3.57153e-15	0.409206	37	6	11044877	ELOVL2	NM_017770	TSS1500	chr6:11043913-11045206	Island	Unclassified_Cell_type_specific
cg25630910	3.58267e-15	-0.259078	37	12	123753186	CDK2AP1	NM_004642	Body	chr12:123754049-123754373	N_Shore
cg26915799	3.58359e-15	-0.333907	37	1	201852272	IPO9	NM_018085	3'UTR
cg22114489	3.59511e-15	-0.631856	37	7	101398177
cg09854615	3.59945e-15	0.320464	37	11	69259788				chr11:69258149-69258544	S_Shore
cg23564178	3.60078e-15	-0.308552	37	10	116514555
cg02789485	3.65219e-15	-0.478252	37	12	75783428	GLIPR1L2	NM_152436	TSS1500	chr12:75784799-75785241	N_Shore	Unclassified_Cell_type_specific
cg17738521	3.67286e-15	-0.436094	37	6	143224179	HIVEP2	NM_006734	5'UTR			Unclassified
cg20515423	3.68363e-15	-0.234759	37	14	34385840
cg17329534	3.70607e-15	-0.253889	37	1	154980743	ZBTB7B	NM_015872	5'UTR			Promoter_Associated_Cell_type_specific
cg04994481	3.7177e-15	0.229776	37	14	65345381				chr14:65346111-65347346	N_Shore
cg25964728	3.77566e-15	-0.338163	37	3	136539328	TMEM22;TMEM22;TMEM22	NM_001097600;NM_025246;NM_001097599	5'UTR;5'UTR;5'UTR	chr3:136537559-136539204	S_Shore	Unclassified_Cell_type_specific
cg25414605	3.79709e-15	-0.228557	37	11	67182672	ATPGD1;ATPGD1	NM_001166222;NM_020811	TSS1500;TSS1500	chr11:67182965-67183393	N_Shore	Unclassified_Cell_type_specific
cg13622265	3.79799e-15	0.383071	37	9	124584474	TTLL11	NM_001139442	3'UTR
cg19021383	3.81359e-15	0.292548	37	11	45922184	MAPK8IP1	NM_005456	Body	chr11:45923980-45924727	N_Shore	Unclassified_Cell_type_specific
cg20518511	3.82484e-15	-0.215069	37	7	5458901	TNRC18	NM_001080495	Body	chr7:5458503-5469256	Island	NonGene_Associated_Cell_type_specific
cg22695729	3.82512e-15	-0.254331	37	5	176906134
cg05641913	3.84589e-15	0.22785	37	12	57410518	TAC3	NM_013251	TSS200
cg06226386	3.84798e-15	-0.256859	37	8	22500449	FLJ14107;BIN3	NR_027715;NM_018688	TSS1500;Body			Unclassified_Cell_type_specific
cg00431549	3.85731e-15	-0.460731	37	12	15039025	MGP	NM_000900	TSS200
cg19413392	3.86812e-15	-0.373356	37	5	134181241	C5orf24;C5orf24	NM_152409;NM_001135586	TSS200;TSS1500	chr5:134181483-134182250	N_Shore	Promoter_Associated
cg01877936	3.90183e-15	-0.387821	37	6	4254352				chr6:4254856-4255309	N_Shore	Unclassified_Cell_type_specific
cg04188920	3.91066e-15	-0.442863	37	10	3138534	PFKP	NM_002627	Body
cg10901633	3.92496e-15	-0.389579	37	3	4814459	ITPR1;ITPR1;ITPR1	NM_002222;NM_001099952;NM_001168272	Body;Body;Body
cg13060970	3.94634e-15	0.337723	37	2	68592349	PLEK;PLEK	NM_002664;NM_002664	1stExon;5'UTR
cg13938909	3.98789e-15	-0.292703	37	1	89873226	LOC400759	NR_003133	TSS200
cg05289022	3.99323e-15	-0.24306	37	2	98377864	TMEM131	NM_015348	Body			Gene_Associated
cg09580592	4.00181e-15	0.283485	37	17	907643	ABR;ABR;ABR	NM_021962;NM_001092;NM_001159746	3'UTR;3'UTR;3'UTR	chr17:909981-910442	N_Shelf
cg02935904	4.00772e-15	-0.303809	37	1	55267293	TTC22;TTC22	NM_017904;NM_001114108	TSS1500;TSS1500	chr1:55266277-55267058	S_Shore	Promoter_Associated
cg07197493	4.01064e-15	-0.290646	37	11	9884649	SBF2	NM_030962	Body
cg06126421	4.03167e-15	-0.356802	37	6	30720080
cg01182697	4.03764e-15	-0.306508	37	1	54520432	C1orf83;TMEM59	NM_153035;NM_004872	Body;TSS1500	chr1:54518601-54519299	S_Shore
cg24670552	4.05442e-15	0.321162	37	13	110436780	IRS2	NM_003749	1stExon	chr13:110434466-110440180	Island
cg12181407	4.0851e-15	-0.280958	37	5	54052513						Unclassified_Cell_type_specific
cg07858848	4.10621e-15	-0.461037	37	2	43087177
cg10722846	4.11084e-15	-0.226374	37	8	141468634	TRAPPC9;TRAPPC9	NM_031466;NM_001160372	1stExon;TSS1500	chr8:141467218-141467927	S_Shore	Promoter_Associated
cg04999352	4.11876e-15	-0.362888	37	11	63304614	RARRES3	NM_004585	Body			Promoter_Associated
cg18248586	4.12659e-15	-0.205174	37	11	113329026	DRD2;DRD2	NM_000795;NM_016574	5'UTR;5'UTR
cg17848681	4.12774e-15	-0.273518	37	19	1244764	ATP5D;ATP5D	NM_001687;NM_001001975	3'UTR;3'UTR	chr19:1248183-1251179	N_Shelf	Unclassified
cg26129353	4.13806e-15	-0.405789	37	18	55316927	ATP8B1	NM_005603	Body	chr18:55315730-55315932	S_Shore
cg21574271	4.1866e-15	-0.400445	37	4	96051461	BMPR1B	NM_001203	Body
cg07450210	4.19343e-15	-0.425508	37	13	99880947	UBAC2;UBAC2;UBAC2	NM_001144072;NM_177967;NR_026644	Body;Body;Body
cg26983198	4.1935e-15	-0.419796	37	11	1952756	TNNT3;TNNT3;TNNT3;TNNT3	NM_001042781;NM_006757;NM_001042780;NM_001042782	Body;Body;Body;Body	chr11:1948915-1949188	S_Shelf
cg16710042	4.22907e-15	-0.394809	37	2	165760725	SLC38A11	NM_173512	Body
cg03223072	4.25547e-15	-0.444983	37	10	116398913	ABLIM1;ABLIM1;ABLIM1	NM_001003408;NM_001003407;NM_002313	Body;Body;Body
cg18031978	4.26506e-15	-0.240184	37	3	9851572	TTLL3	NM_001025930	TSS1500	chr3:9851476-9852171	Island	Promoter_Associated
cg07013104	4.27213e-15	0.227447	37	11	73357095	PLEKHB1;PLEKHB1;PLEKHB1;PLEKHB1	NM_001130033;NM_021200;NM_001130035;NM_001130034	TSS200;TSS200;TSS1500;TSS1500
cg16104076	4.27573e-15	-0.400603	37	5	40682069	PTGER4	NM_000958	Body	chr5:40679502-40682081	Island
cg00049664	4.32162e-15	-0.396165	37	16	66613334	CMTM2	NM_144673	TSS200	chr16:66612749-66613412	Island	Unclassified_Cell_type_specific
cg12352038	4.32949e-15	-0.312913	37	20	62114621				chr20:62111291-62111516	S_Shelf	Unclassified_Cell_type_specific
cg07503630	4.35876e-15	0.325941	37	2	233351564	ECEL1	NM_004826	5'UTR	chr2:233350278-233352974	Island
cg26231267	4.36446e-15	-0.332811	37	10	12648032	CAMK1D;CAMK1D	NM_020397;NM_153498	Body;Body			Promoter_Associated
cg12006375	4.36536e-15	-0.34065	37	13	51640315	GUCY1B2	NR_003923	TSS200
cg15624624	4.40238e-15	0.252757	37	10	114819357	TCF7L2;TCF7L2;TCF7L2;TCF7L2;TCF7L2;TCF7L2	NM_001146284;NM_001146285;NM_030756;NM_001146274;NM_001146286;NM_001146283	Body;Body;Body;Body;Body;Body
cg14640149	4.43526e-15	-0.400969	37	2	216546226						Unclassified_Cell_type_specific
cg14731462	4.468e-15	-0.23715	37	10	129789429	PTPRE	NM_006504	5'UTR			Unclassified_Cell_type_specific
cg04769705	4.49839e-15	-0.34943	37	14	69262517	C14orf181	NM_207442	1stExon	chr14:69259612-69262900	Island	Promoter_Associated
cg09244244	4.4991e-15	-0.283413	37	5	94891907	ARSK;TTC37	NM_198150;NM_014639	Body;TSS1500	chr5:94890407-94891169	S_Shore	Promoter_Associated
cg07769588	4.50713e-15	-0.245631	37	19	10655622	ATG4D	NM_032885	Body	chr19:10654228-10655042	S_Shore	Promoter_Associated_Cell_type_specific
cg20221591	4.50903e-15	-0.308069	37	2	241076340	MYEOV2;MYEOV2	NM_138336;NM_001163424	TSS1500;TSS1500	chr2:241075403-241075916	S_Shore
cg10357314	4.51001e-15	-0.471121	37	11	94886261				chr11:94883647-94884811	S_Shore	Unclassified_Cell_type_specific
cg17994139	4.52096e-15	-0.285729	37	7	27187556	HOXA6	NM_024014	TSS200	chr7:27186927-27187692	Island	Unclassified_Cell_type_specific
cg05387269	4.57267e-15	-0.620822	37	1	1306946				chr1:1309140-1311039	N_Shelf	Unclassified
cg04603976	4.59213e-15	-0.381505	37	19	4052706	ZBTB7A	NM_015898	Body	chr19:4053879-4055289	N_Shore	NonGene_Associated
cg03233624	4.59761e-15	0.39297	37	17	55740464	MSI2	NM_138962	Body
cg00582562	4.67807e-15	0.319262	37	17	46388465	SKAP1;SKAP1	NM_003726;NM_001075099	Body;Body
cg08196553	4.70349e-15	-0.346066	37	3	181413133	SOX2OT	NR_004053	Body	chr3:181413014-181414022	Island
cg26957187	4.72399e-15	-0.35439	37	7	71799982	CALN1;CALN1	NM_001017440;NM_031468	5'UTR;Body	chr7:71800757-71802768	N_Shore
cg18685879	4.75652e-15	-0.273646	37	3	141012746	ACPL2;ACPL2	NM_001037172;NM_152282	3'UTR;3'UTR
cg15342087	4.78473e-15	-0.423987	37	6	30720209
cg03975844	4.79133e-15	0.215532	37	1	205318888	KLHDC8A	NM_018203	5'UTR
cg11579421	4.83977e-15	-0.336418	37	10	134211857	PWWP2B;PWWP2B	NM_001098637;NM_138499	Body;Body	chr10:134209367-134211056	S_Shore
cg03317045	4.91545e-15	-0.435271	37	1	175161069	KIAA0040;KIAA0040;KIAA0040;KIAA0040	NM_001162894;NM_001162895;NM_014656;NM_001162893	5'UTR;5'UTR;5'UTR;5'UTR	chr1:175161900-175162364	N_Shore	Promoter_Associated
cg01305421	4.99205e-15	-0.317941	37	12	102874286	IGF1;IGF1;IGF1;IGF1;IGF1;IGF1	NM_001111283;NM_000618;NM_001111285;NM_001111283;NM_000618;NM_001111285	5'UTR;5'UTR;5'UTR;1stExon;1stExon;1stExon
cg24421410	4.99817e-15	-0.377628	37	6	32920220	HLA-DMA	NM_006120	Body
cg22455082	5.00456e-15	-0.296626	37	4	39702470	UBE2K;UBE2K;UBE2K	NM_001111113;NM_005339;NM_001111112	Body;Body;Body	chr4:39699359-39700214	S_Shelf	Promoter_Associated_Cell_type_specific
cg09728487	5.03401e-15	-0.226956	37	4	141079462				chr4:141071950-141075566	S_Shelf
cg02341119	5.04474e-15	0.224648	37	17	74866479	MGAT5B	NM_144677	Body	chr17:74864170-74866657	Island
cg08692006	5.09203e-15	-0.246824	37	19	4639992	TNFAIP8L1;TNFAIP8L1	NM_001167942;NM_152362	TSS200;5'UTR	chr19:4639218-4639750	S_Shore	Promoter_Associated
cg14753356	5.13835e-15	-0.448707	37	6	30720108
cg00232092	5.14158e-15	-0.281136	37	7	5518887	FBXL18	NM_024963	3'UTR	chr7:5521368-5521615	N_Shelf
cg08899667	5.14793e-15	-0.245377	37	6	31761055	VARS	NM_006295	Body	chr6:31763240-31763905	N_Shelf
cg04935109	5.2055e-15	-0.213811	37	3	187086530	RTP4	NM_022147	Body			Promoter_Associated
cg02571874	5.22144e-15	-0.395198	37	3	12799985	TMEM40	NM_018306	5'UTR
cg09991306	5.22343e-15	0.798484	37	2	241975140	SNED1	NM_001080437	Body	chr2:241974906-241975143	Island
cg16042943	5.22897e-15	-0.358045	37	14	69574378	DCAF5	NM_003861	Body			Unclassified_Cell_type_specific
cg00576550	5.28398e-15	0.218615	37	3	183749212	HTR3D;HTR3D;HTR3D	NM_001145143;NM_001163646;NM_182537	TSS1500;TSS1500;TSS200
cg07890553	5.39938e-15	-0.218851	37	3	119182858	TMEM39A	NM_018266	TSS1500			Unclassified
cg17385483	5.43205e-15	0.32392	37	12	49734595				chr12:49735719-49736875	N_Shore
cg15540623	5.45785e-15	-0.485884	37	12	52388221	ACVR1B	NM_004302	3'UTR
cg26302230	5.60139e-15	0.209	37	2	219733839	WNT6	NM_006522	Body	chr2:219736132-219736592	N_Shelf	Unclassified_Cell_type_specific
cg13956700	5.65038e-15	-0.20746	37	17	27452013	MYO18A;MYO18A	NM_078471;NM_203318	Body;Body			Gene_Associated
cg07081759	5.66741e-15	-0.203684	37	10	126330905	FAM53B	NM_014661	Body			Promoter_Associated
cg12227660	5.67392e-15	0.212268	37	10	135061670	MIR202	NR_030170	TSS1500
cg22724765	5.69685e-15	-0.432118	37	5	43397572	CCL28	NM_148672	Body	chr5:43396897-43397364	S_Shore	Unclassified_Cell_type_specific
cg11532433	5.71734e-15	-0.563717	37	2	24735298
cg13072943	5.7443e-15	-0.310143	37	6	167011311	RPS6KA2;RPS6KA2	NM_021135;NM_001006932	Body;Body
cg05087455	5.75096e-15	-0.228203	37	2	7171869	RNF144A	NM_014746	Body	chr2:7172296-7172512	N_Shore	Unclassified_Cell_type_specific
cg06519422	5.758e-15	0.235729	37	6	29599226	GABBR1;GABBR1	NM_021904;NM_001470	Body;Body	chr6:29600192-29600661	N_Shore
cg10107473	5.79188e-15	-0.238098	37	2	46566094	EPAS1	NM_001430	Body
cg06928797	5.79431e-15	-0.328631	37	11	116966699	SIK3	NM_025164	Body	chr11:116968849-116969512	N_Shelf	Promoter_Associated_Cell_type_specific
cg05694021	5.83349e-15	-0.507897	37	12	19699504
cg13006424	5.86924e-15	-0.282602	37	2	98377939	TMEM131	NM_015348	Body			Gene_Associated
cg03204322	5.88159e-15	-0.308826	37	1	84767878	SAMD13;SAMD13;SAMD13	NM_001134664;NM_001134663;NM_001010971	TSS1500;5'UTR;Body	chr1:84764108-84764906	S_Shelf
cg11258277	5.9119e-15	-0.299535	37	12	25436262
cg10872075	5.91328e-15	-0.379708	37	14	106362691
cg03767822	5.91679e-15	-0.258173	37	12	49318735	FKBP11;FKBP11;FKBP11	NM_001143782;NM_016594;NM_001143781	Body;Body;TSS200	chr12:49318486-49319476	Island	Promoter_Associated
cg21946195	5.92569e-15	-0.295836	37	2	86012225	ATOH8	NM_032827	Body
cg01109135	5.96422e-15	-0.281681	37	14	105532252	GPR132	NM_013345	TSS1500			Promoter_Associated
cg17879101	6.03777e-15	0.34537	37	10	126329354	FAM53B	NM_014661	Body			Promoter_Associated
cg17025232	6.04081e-15	-0.207731	37	11	67183330	ATPGD1;ATPGD1	NM_020811;NM_001166222	5'UTR;5'UTR	chr11:67182965-67183393	Island
cg06913958	6.05691e-15	-0.248964	37	1	85744641	BCL10	NM_003921	TSS1500	chr1:85741865-85742535	S_Shelf
cg00327947	6.07026e-15	-0.246285	37	16	85482849
cg17830682	6.09431e-15	0.364703	37	1	202182642	LGR6;LGR6;LGR6	NM_001017404;NM_021636;NM_001017403	TSS1500;Body;Body	chr1:202183193-202183526	N_Shore
cg09065113	6.12742e-15	0.217353	37	16	23798532
cg07820189	6.14153e-15	-0.274543	37	1	183149515
cg07721852	6.14854e-15	-0.282303	37	11	118576628						Unclassified_Cell_type_specific
cg27181375	6.21569e-15	-0.241518	37	15	74249189
cg06213060	6.27347e-15	-0.307089	37	3	16577726
cg25730428	6.32308e-15	-0.401562	37	6	29454755	MAS1L	NM_052967	1stExon
cg13027206	6.32379e-15	-0.294667	37	14	91866325	CCDC88C	NM_001080414	Body			Unclassified_Cell_type_specific
cg13066703	6.33299e-15	-0.364147	37	1	211526705	TRAF5;TRAF5;TRAF5	NM_004619;NM_145759;NM_001033910	Body;Body;Body			Promoter_Associated
cg07243147	6.34289e-15	-0.259724	37	7	150744274	ACCN3;ACCN3;ABCB8;ACCN3	NM_020322;NM_020321;NM_007188;NM_004769	TSS1500;TSS1500;3'UTR;TSS1500	chr7:150746002-150746381	N_Shore
cg06744585	6.34434e-15	0.345518	37	19	13135808	NFIX	NM_002501	Body	chr19:13135317-13136169	Island
cg15269394	6.35249e-15	-0.210433	37	17	40672083	ATP6V0A1;ATP6V0A1;ATP6V0A1	NM_005177;NM_001130021;NM_001130020	Body;Body;Body			Unclassified_Cell_type_specific
cg16601359	6.37454e-15	0.2594	37	12	2955294						Unclassified_Cell_type_specific
cg20823481	6.42011e-15	-0.353331	37	4	185736247	ACSL1	NM_001995	5'UTR
cg07980164	6.43547e-15	-0.219031	37	19	44009042	PHLDB3	NM_198850	TSS200	chr19:44008014-44008893	S_Shore	Promoter_Associated
cg11936311	6.44452e-15	-0.332387	37	5	178957434				chr5:178957433-178957900	Island	Unclassified
cg08737338	6.47253e-15	-0.320092	37	2	152191207
cg17549878	6.6216e-15	-0.298901	37	17	18280849	EVPLL	NM_001145127	TSS1500
cg02247430	6.6762e-15	0.248149	37	14	53258644	GNPNAT1	NM_198066	TSS1500	chr14:53257664-53258400	S_Shore	Promoter_Associated
cg26508444	6.71559e-15	-0.283079	37	10	126330845	FAM53B	NM_014661	Body			Promoter_Associated
cg05960677	6.73549e-15	-0.491904	37	2	152117363	RBM43	NM_198557	Body	chr2:152117883-152118479	N_Shore	Promoter_Associated
cg13982956	6.80946e-15	-0.415931	37	9	128521976	PBX3;PBX3;PBX3;PBX3	NM_001134778;NR_024123;NM_006195;NR_024122	Body;Body;Body;Body
cg10653926	6.85796e-15	-0.268531	37	19	1069320	HMHA1	NM_012292	Body	chr19:1070985-1071812	N_Shore
cg01904812	6.85904e-15	-0.263321	37	1	17746340	RCC2;RCC2	NM_018715;NM_001136204	Body;Body	chr1:17746200-17746547	Island	Gene_Associated
cg23075506	6.86572e-15	0.316906	37	1	212688997				chr1:212688031-212688448	S_Shore
cg10493186	6.87972e-15	-0.34615	37	1	3134756	PRDM16;PRDM16	NM_022114;NM_199454	Body;Body
cg01564818	6.8906e-15	-0.211624	37	3	9464436	SETD5	NM_001080517	5'UTR
cg23491743	6.89333e-15	0.485126	37	2	241989271	SNED1	NM_001080437	Body	chr2:241989164-241989461	Island
cg05451210	6.93039e-15	-0.407009	37	12	98812695
cg22452230	6.95989e-15	-0.277838	37	15	69754698						Promoter_Associated
cg21552014	6.97239e-15	-0.318271	37	3	146026497
cg00825173	7.01588e-15	-0.250928	37	13	21140752	IFT88;IFT88	NM_175605;NM_006531	TSS1500;TSS1500	chr13:21140951-21141719	N_Shore
cg01316378	7.03472e-15	-0.368905	37	10	63629580
cg03008387	7.03863e-15	-0.405036	37	20	62089152	KCNQ2;KCNQ2;KCNQ2;KCNQ2;KCNQ2	NM_172108;NM_172106;NM_172107;NM_172109;NM_004518	Body;Body;Body;Body;Body	chr20:62092326-62092586	N_Shelf	Unclassified_Cell_type_specific
cg22138096	7.07503e-15	0.216282	37	7	41772439	LOC285954	NR_027118	Body			Unclassified
cg13295238	7.07736e-15	-0.220964	37	5	158478629	EBF1	NM_024007	Body	chr5:158478378-158478630	Island
cg27395066	7.18386e-15	-0.228317	37	17	43221220	ACBD4;ACBD4;ACBD4;ACBD4	NM_001135704;NM_001135706;NM_024722;NM_001135705	3'UTR;3'UTR;3'UTR;3'UTR	chr17:43221927-43222388	N_Shore	Unclassified
cg25966016	7.20836e-15	-0.253161	37	10	134353618	INPP5A	NM_005539	Body	chr10:134350302-134351119	S_Shelf	Promoter_Associated_Cell_type_specific
cg15537269	7.29886e-15	-0.20297	37	8	24507197
cg13828873	7.31085e-15	-0.322602	37	14	35184330	CFL2;CFL2;CFL2;CFL2;CFL2	NM_138638;NR_028131;NM_021914;NR_028130;NR_028132	TSS1500;TSS1500;TSS1500;TSS1500;TSS1500	chr14:35183385-35184196	S_Shore
cg12608633	7.37084e-15	-0.294232	37	10	101468959	ENTPD7;COX15;COX15	NM_020354;NM_004376;NM_078470	3'UTR;3'UTR;3'UTR
cg02522196	7.40572e-15	-0.512038	37	12	44226393				chr12:44229710-44230164	N_Shelf	Unclassified_Cell_type_specific
cg17186087	7.42276e-15	0.209334	37	2	232765416				chr2:232765246-232765491	Island	Unclassified
cg00821310	7.55752e-15	-0.209213	37	1	6420733	ACOT7;ACOT7;ACOT7;ACOT7	NM_181864;NM_181865;NM_181865;NM_007274	Body;5'UTR;1stExon;Body
cg16651780	7.57341e-15	-0.477374	37	16	81037892	C16orf61	NM_020188	5'UTR	chr16:81040134-81041325	N_Shelf	Promoter_Associated
cg24875017	7.60342e-15	0.328515	37	1	17026258	ESPNP	NR_026567	Body	chr1:17025923-17027942	Island
cg21566642	7.60715e-15	0.37623	37	2	233284661				chr2:233283397-233285959	Island
cg09395195	7.62734e-15	-0.206248	37	17	29645782	EVI2A;EVI2A;NF1;NF1	NM_001003927;NM_014210;NM_001042492;NM_000267	Body;Body;Body;Body
cg02218776	7.67061e-15	0.290132	37	2	100814213
cg08783253	7.68516e-15	-0.24882	37	17	40996565	AOC2;AOC2	NM_001158;NM_009590	TSS200;TSS200
cg17932911	7.68689e-15	-0.257894	37	10	101942982	ERLIN1;ERLIN1	NM_001100626;NM_006459	Body;Body	chr10:101945571-101945907	N_Shelf
cg06311778	7.73022e-15	-0.306416	37	12	53441582	TENC1;TENC1	NM_198316;NM_015319	5'UTR;TSS1500	chr12:53441384-53441706	Island
cg06151074	7.73921e-15	-0.312492	37	6	31669888	BAT5	NM_021160	Body	chr6:31670594-31671274	N_Shore
cg06478823	7.73989e-15	-0.422638	37	16	20774873	ACSM3;ACSM3	NM_202000;NM_005622	TSS1500;TSS1500			Promoter_Associated
cg04629204	7.74429e-15	0.239583	37	1	26348325	EXTL1;EXTL1	NM_004455;NM_004455	1stExon;5'UTR
cg14083015	7.75785e-15	-0.374938	37	6	25042090						Promoter_Associated
cg08899105	7.82804e-15	-0.21357	37	15	93450671	CHD2;CHD2	NM_001271;NM_001042572	Body;Body	chr15:93447556-93447823	S_Shelf
cg15453278	7.86349e-15	-0.39385	37	11	67134607	CLCF1;LOC100130987;CLCF1	NM_001166212;NR_024469;NM_013246	Body;Body;Body			Unclassified_Cell_type_specific
cg03196720	7.92026e-15	-0.452016	37	12	6473299	SCNN1A;SCNN1A;SCNN1A	NM_001159575;NM_001038;NM_001159576	Body;Body;Body	chr12:6472660-6473322	Island	Promoter_Associated
cg27516100	7.95727e-15	0.246734	37	6	30624520	DHX16;DHX16	NM_001164239;NM_003587	Body;Body
cg26196626	7.96788e-15	-0.337752	37	8	121989053
cg24924577	7.97869e-15	-0.248797	37	15	90735148	SEMA4B	NM_020210	5'UTR			Unclassified
cg09803904	7.97969e-15	0.248846	37	15	89939709	LOC254559	NR_015411	Body	chr15:89942592-89943853	N_Shelf
cg12072178	8.05028e-15	-0.338186	37	1	7830855	VAMP3	NM_004781	TSS1500	chr1:7831378-7831846	N_Shore
cg19991948	8.11703e-15	-0.415239	37	10	121335173	TIAL1;TIAL1	NM_001033925;NM_003252	3'UTR;3'UTR			Gene_Associated_Cell_type_specific
cg12856447	8.13545e-15	-0.30786	37	5	133794072
cg14539363	8.14749e-15	-0.257163	37	19	55766853	SAPS1	NM_014931	5'UTR	chr19:55769269-55770875	N_Shelf	Promoter_Associated
cg21691367	8.26433e-15	-0.307133	37	6	151325642	MTHFD1L	NM_015440	Body			Unclassified_Cell_type_specific
cg19439123	8.38583e-15	-0.301416	37	17	17687621	RAI1	NM_030665	5'UTR	chr17:17685016-17687240	S_Shore
cg19220719	8.43434e-15	-0.560643	37	10	77532329						Promoter_Associated_Cell_type_specific
cg00534318	8.45258e-15	-0.235297	37	3	129032826				chr3:129033540-129035646	N_Shore	Promoter_Associated
cg26585452	8.47274e-15	0.275053	37	13	50702914				chr13:50703685-50705025	N_Shore	Unclassified_Cell_type_specific
cg13899320	8.51743e-15	-0.247123	37	11	67183080	ATPGD1;ATPGD1	NM_001166222;NM_020811	TSS200;TSS200	chr11:67182965-67183393	Island
cg00587342	8.54968e-15	-0.40734	37	22	41983798	PMM1	NM_002676	Body	chr22:41985525-41986045	N_Shore
cg17705041	8.59782e-15	-0.273915	37	4	720218	PCGF3	NM_006315	5'UTR	chr4:716281-716977	S_Shelf
cg07904452	8.657e-15	-0.424822	37	6	22892738
cg20291222	8.66991e-15	-0.610367	37	12	75784541	GLIPR1L2	NM_152436	TSS1500	chr12:75784799-75785241	N_Shore	Promoter_Associated
cg06947286	8.70483e-15	-0.380175	37	5	131596602	PDLIM4;PDLIM4	NM_003687;NM_001131027	Body;Body	chr5:131593039-131593813	S_Shelf	Unclassified_Cell_type_specific
cg02876925	8.71767e-15	0.209335	37	4	77869590	2014-09-11	NM_018243	TSS1500	chr4:77869440-77872122	Island
cg12340144	8.71858e-15	0.249578	37	3	38388808	XYLB	NM_005108	Body	chr3:38388122-38388769	S_Shore	Promoter_Associated
cg11387340	8.72091e-15	-0.449484	37	6	166970727	RPS6KA2;RPS6KA2	NM_021135;NM_001006932	Body;Body
cg26232412	8.72924e-15	-0.540624	37	15	40600635	PLCB2	NM_004573	TSS1500
cg25551168	8.76539e-15	-0.255387	37	20	3065343	AVP;AVP	NM_000490;NM_000490	5'UTR;1stExon	chr20:3063005-3064146	S_Shore
cg01366985	8.82439e-15	-0.51618	37	6	25167695
cg08062273	8.85115e-15	-0.204162	37	3	45641120	LIMD1	NM_014240	Body
cg22285621	8.85953e-15	-0.261481	37	11	67071322	SSH3	NM_017857	Body	chr11:67070807-67071801	Island	Promoter_Associated
cg16980380	8.9015e-15	0.428152	37	17	78417883				chr17:78417835-78418089	Island
cg15889847	8.94369e-15	0.260305	37	14	65183532	PLEKHG3	NM_015549	5'UTR
cg01057635	8.94586e-15	0.231359	37	1	46914672				chr1:46913786-46914343	S_Shore	Unclassified_Cell_type_specific
cg00448875	8.95247e-15	-0.33442	37	3	133611626	RAB6B	NM_016577	Body	chr3:133613566-133615174	N_Shore
cg21798630	8.95922e-15	-0.314976	37	3	190363742	IL1RAP;IL1RAP;IL1RAP;IL1RAP	NM_001167931;NM_001167928;NM_002182;NM_001167929	Body;Body;Body;Body
cg22820108	9.02768e-15	-0.270281	37	12	125003218	NCOR2;NCOR2	NM_006312;NM_001077261	5'UTR;5'UTR	chr12:125003217-125003482	Island	Unclassified
cg04377850	9.08464e-15	0.205389	37	16	88677643	ZC3H18	NM_144604	Body
cg20924136	9.09325e-15	-0.319532	37	2	230808359	FBXO36	NM_174899	Body
cg09624551	9.10959e-15	-0.454636	37	3	72128386
cg16516400	9.13134e-15	-0.314521	37	1	231177201	FAM89A	NM_198552	TSS1500	chr1:231175062-231176317	S_Shore
cg13556511	9.13187e-15	-0.301554	37	15	90455728	C15orf38	NM_182616	Body	chr15:90455562-90456263	Island	Unclassified_Cell_type_specific
cg24419094	9.15183e-15	-0.374397	37	2	10266986	RRM2;RRM2	NM_001034;NM_001165931	Body;Body	chr2:10262173-10263481	S_Shelf
cg04350675	9.35426e-15	-0.293336	37	6	111873161
cg16834726	9.36049e-15	-0.236815	37	12	57937408	DCTN2	NM_006400	Body	chr12:57940563-57940981	N_Shelf
cg04272820	9.41414e-15	-0.342749	37	17	38228538	THRA;THRA	NM_003250;NM_199334	5'UTR;5'UTR
cg26826927	9.43103e-15	-0.268558	37	7	107103667	COG5;COG5;COG5	NM_006348;NM_001161520;NM_181733	Body;Body;Body			Unclassified_Cell_type_specific
cg19504184	9.53468e-15	-0.386803	37	17	1170806				chr17:1171408-1171946	N_Shore	Unclassified_Cell_type_specific
cg22160267	9.5607e-15	-0.29136	37	19	16181372	TPM4	NM_001145160	Body	chr19:16178396-16178609	S_Shelf	Promoter_Associated
cg02838877	9.70839e-15	-0.264231	37	13	97873877	MBNL2;MBNL2	NM_144778;NM_207304	TSS1500;TSS1500
cg24882673	9.82457e-15	-0.455337	37	8	40625224	ZMAT4;ZMAT4	NM_024645;NM_001135731	Body;Body
cg21972382	9.8299e-15	-0.302663	37	2	29339076	CLIP4	NM_024692	5'UTR	chr2:29337983-29338909	S_Shore
cg05152300	9.8522e-15	-0.413595	37	16	17458534	XYLT1	NM_022166	Body			Promoter_Associated_Cell_type_specific
cg18024479	9.85994e-15	-0.284266	37	7	93519220	TFPI2	NM_006528	Body	chr7:93519366-93520184	N_Shore
cg22787719	9.91461e-15	-0.326494	37	1	209570949
cg02573176	9.94518e-15	-0.395559	37	8	82607505	SLC10A5	NM_001010893	TSS1500
cg26728709	9.94604e-15	-0.457618	37	4	114823338	ARSJ	NM_024590	3'UTR			Unclassified_Cell_type_specific
cg03545620	9.96887e-15	-0.248014	37	1	26871525	RPS6KA1;RPS6KA1	NM_001006665;NM_002953	TSS1500;Body
cg09874127	1.00661e-14	-0.301807	37	3	49851439	UBA7	NM_003335	TSS200			Promoter_Associated_Cell_type_specific
cg05239225	1.01098e-14	-0.33503	37	15	86022419	AKAP13;AKAP13	NM_006738;NM_007200	5'UTR;5'UTR
cg12080675	1.01462e-14	-0.42641	37	5	179335223	TBC1D9B;TBC1D9B	NM_198868;NM_015043	TSS1500;TSS1500	chr5:179334344-179335115	S_Shore	Promoter_Associated
cg19075787	1.02258e-14	-0.370061	37	2	105372087
cg23663547	1.02413e-14	-0.311163	37	17	38710320	CCR7	NM_001838	3'UTR
cg04839835	1.03776e-14	-0.294634	37	1	159881334						Promoter_Associated
cg18027174	1.03851e-14	-0.250384	37	3	119298236	ADPRH	NM_001125	TSS1500	chr3:119298284-119298983	N_Shore	Unclassified
cg16350446	1.04008e-14	-0.276355	37	2	172338747	DCAF17;DCAF17;DCAF17	NR_028482;NM_001164821;NM_025000	Body;3'UTR;3'UTR
cg03375002	1.0407e-14	-0.22876	37	7	73623876	LAT2;LAT2;LAT2	NM_032464;NM_032463;NM_014146	TSS1500;TSS1500;TSS1500
cg26047066	1.04494e-14	0.594646	37	1	221069136				chr1:221068782-221069159	Island
cg00302763	1.0458e-14	0.240543	37	15	22442000
cg07651048	1.04921e-14	0.251787	37	12	49735444				chr12:49735719-49736875	N_Shore	Unclassified
cg00529757	1.05838e-14	-0.227489	37	6	32136052	AGPAT1;AGPAT1;EGFL8	NM_032741;NM_006411;NM_030652	3'UTR;3'UTR;3'UTR	chr6:32134460-32135196	S_Shore
cg11859584	1.06331e-14	-0.414212	37	19	3361374	NFIC	NM_205843	Body	chr19:3358495-3361248	S_Shore
cg10832186	1.07716e-14	-0.310708	37	1	150983722	PRUNE	NM_021222	Body	chr1:150980735-150981092	S_Shelf
cg00481600	1.07867e-14	-0.309727	37	15	65503829	CILP;CILP	NM_003613;NM_003613	5'UTR;1stExon			Unclassified_Cell_type_specific
cg10341242	1.07939e-14	-0.326629	37	16	50347849	ADCY7	NM_001114	Body			Promoter_Associated_Cell_type_specific
cg18844118	1.08385e-14	-0.293463	37	7	26191489	NFE2L3	NM_004289	TSS1500	chr7:26191794-26192757	N_Shore
cg01678833	1.09138e-14	-0.217441	37	22	43547171	TSPO;TSPO	NM_000714;NM_007311	TSS1500;TSS1500	chr22:43547319-43548169	N_Shore
cg04071964	1.09725e-14	-0.244257	37	3	100328745	GPR128	NM_032787	1stExon
cg23742152	1.09859e-14	-0.238269	37	7	50849805	GRB10	NM_001001555	5'UTR	chr7:50849752-50850871	Island	Promoter_Associated_Cell_type_specific
cg12699156	1.10116e-14	-0.298941	37	17	7517016	SHBG;FXR2	NR_027463;NM_004860	TSS1500;Body	chr17:7517690-7518748	N_Shore	Promoter_Associated
cg11848931	1.1017e-14	-0.289622	37	10	25210092	PRTFDC1	NM_020200	Body
cg19784880	1.10205e-14	-0.261487	37	5	178957344				chr5:178957433-178957900	N_Shore	Unclassified
cg16426321	1.11075e-14	-0.230357	37	14	93507882	ITPK1;ITPK1;ITPK1	NM_001142593;NM_014216;NM_001142594	Body;Body;Body
cg11119313	1.1133e-14	-0.343968	37	17	61551779				chr17:61553834-61555063	N_Shelf
cg06381803	1.12483e-14	0.208954	37	19	46119475	EML2	NM_012155	Body	chr19:46119454-46119815	Island	Unclassified
cg22228439	1.12489e-14	-0.211591	37	1	46766431	LRRC41	NM_006369	Body	chr1:46767425-46769036	N_Shore
cg15628633	1.12493e-14	0.303373	37	6	29706377	LOC285830;LOC285830	NR_026972;NR_026973	Body;Body			Unclassified
cg01478234	1.13485e-14	0.439876	37	12	107975299	BTBD11;BTBD11	NM_001017523;NM_001018072	Body;Body	chr12:107974842-107975305	Island
cg04659582	1.13883e-14	-0.309517	37	2	231276073						Promoter_Associated
cg27172175	1.14081e-14	-0.270389	37	17	41495032
cg20663831	1.14084e-14	-0.445472	37	7	150383154	GIMAP2	NM_015660	5'UTR
cg18489994	1.14213e-14	-0.382452	37	4	15235419						Unclassified_Cell_type_specific
cg06879822	1.14677e-14	-0.404695	37	19	42719482	DEDD2	NM_133328	Body	chr19:42720826-42722132	N_Shore
cg18503234	1.15005e-14	-0.353726	37	11	68847839	TPCN2	NM_139075	Body	chr11:68849897-68850551	N_Shelf	Unclassified_Cell_type_specific
cg21773220	1.15275e-14	-0.272187	37	11	94883919				chr11:94883647-94884811	Island	Promoter_Associated
cg03848580	1.15889e-14	-0.237622	37	17	76113713	TMC6;TMC6	NM_001127198;NM_007267	Body;Body			Unclassified
cg25043050	1.16013e-14	0.319847	37	10	129534107	FOXI2	NM_207426	TSS1500	chr10:129534410-129537366	N_Shore
cg21278764	1.16757e-14	-0.218755	37	1	38481765	UTP11L	NM_016037	Body	chr1:38478082-38478727	S_Shelf
cg11381564	1.16818e-14	-0.271081	37	6	32808619	PSMB8;PSMB8	NM_004159;NM_148919	3'UTR;3'UTR	chr6:32806284-32806669	S_Shore
cg01824466	1.17176e-14	-0.308265	37	8	95959531	TP53INP1;TP53INP1	NM_001135733;NM_033285	5'UTR;5'UTR	chr8:95960751-95962372	N_Shore	Unclassified_Cell_type_specific
cg25114611	1.19686e-14	-0.215576	37	6	35696870	FKBP5;LOC285847	NM_001145775;NR_027117	TSS1500;Body	chr6:35695725-35696156	S_Shore	Promoter_Associated
cg26133399	1.19934e-14	-0.37846	37	12	62583974	FAM19A2	NM_178539	5'UTR	chr12:62584768-62586268	N_Shore
cg22004069	1.20321e-14	-0.336294	37	19	5585648				chr19:5587685-5587939	N_Shelf
cg02225847	1.206e-14	-0.27746	37	16	67563418	FAM65A	NM_024519	5'UTR	chr16:67564058-67564332	N_Shore	Unclassified
cg06075311	1.20779e-14	-0.295714	37	10	105210937	CALHM2;CALHM2	NM_015916;NR_024552	5'UTR;Body	chr10:105211950-105212306	N_Shore
cg13360395	1.2266e-14	-0.371185	37	2	124665281
cg15821892	1.22717e-14	0.207552	37	10	98271544	TLL2	NM_012465	Body	chr10:98272207-98273939	N_Shore	Unclassified
cg21842274	1.23126e-14	-0.257473	37	5	76248637	CRHBP	NM_001882	TSS200	chr5:76249435-76250528	N_Shore
cg06647693	1.23614e-14	-0.395355	37	16	88590340	ZFPM1	NM_153813	Body	chr16:88590204-88590410	Island
cg09137533	1.2396e-14	-0.474402	37	22	46469091				chr22:46465976-46468528	S_Shore
cg12856114	1.24187e-14	-0.256592	37	7	73242028				chr7:73245434-73246045	N_Shelf	Unclassified_Cell_type_specific
cg00244001	1.26277e-14	-0.247836	37	10	126336805	FAM53B	NM_014661	Body			Promoter_Associated_Cell_type_specific
cg23025459	1.27072e-14	-0.240587	37	1	3134420	PRDM16;PRDM16	NM_022114;NM_199454	Body;Body
cg11442608	1.27424e-14	-0.328414	37	15	81456832
cg09082617	1.28556e-14	-0.227782	37	20	49201869	MIR645	NR_030375	TSS1500
cg16323245	1.29298e-14	-0.258409	37	3	114622118	ZBTB20;ZBTB20	NM_015642;NM_001164343	5'UTR;5'UTR
cg01323777	1.29559e-14	0.538779	37	17	7832943	KCNAB3	NM_004732	TSS200	chr17:7832532-7833164	Island
cg03399783	1.30671e-14	-0.260745	37	3	69062163	C3orf64	NM_173654	5'UTR	chr3:69062159-69063190	Island	Promoter_Associated
cg04655481	1.3171e-14	-0.213526	37	9	125796809	GPR21;RABGAP1	NM_005294;NM_012197	TSS200;Body
cg19028706	1.3218e-14	-0.412259	37	3	42158765	TRAK1	NM_001042646	Body			Unclassified
cg04902474	1.32448e-14	-0.261695	37	1	33233473	KIAA1522	NM_020888	Body	chr1:33235494-33235718	N_Shelf
cg08261525	1.32848e-14	-0.354193	37	13	44239135	ENOX1	NM_017993	5'UTR
cg06939451	1.33465e-14	-0.46389	37	5	81043172	SSBP2	NM_012446	Body	chr5:81045904-81047849	N_Shelf
cg25072666	1.34834e-14	-0.369671	37	17	79533843	NPLOC4	NM_017921	Body
cg13679679	1.34938e-14	-0.231667	37	3	28282245	CMC1	NM_182523	TSS1500	chr3:28282826-28283457	N_Shore	Promoter_Associated
cg12568669	1.35215e-14	-0.231311	37	8	11666485	FDFT1	NM_004462	Body	chr8:11665773-11666045	S_Shore	Promoter_Associated
cg08125539	1.35307e-14	0.296167	37	17	47079959	IGF2BP1;IGF2BP1	NM_006546;NM_001160423	Body;Body	chr17:47072820-47076042	S_Shelf
cg15972560	1.3536e-14	-0.224399	37	4	82136940				chr4:82135888-82136535	S_Shore
cg02923490	1.37067e-14	-0.253073	37	6	37872019	ZFAND3	NM_021943	Body
cg10584024	1.3759e-14	-0.44942	37	1	84234998
cg14774117	1.37723e-14	-0.218173	37	6	44310005	SPATS1	NM_145026	TSS1500
cg27010834	1.37972e-14	-0.201784	37	10	99527173	SFRP5	NM_003015	3'UTR	chr10:99531025-99531968	N_Shelf
cg11145055	1.3914e-14	-0.228882	37	1	244624752	C1orf101;C1orf101	NM_001130957;NM_173807	1stExon;1stExon	chr1:244624501-244624920	Island	Promoter_Associated
cg23580509	1.39514e-14	-0.345844	37	11	94820250				chr11:94822597-94823611	N_Shelf
cg12423344	1.40491e-14	-0.222396	37	19	3061189	AES;AES;AES	NM_198970;NM_198969;NM_001130	Body;Body;Body	chr19:3061188-3061952	Island
cg20676788	1.41496e-14	-0.249881	37	13	49379791						Unclassified_Cell_type_specific
cg00863893	1.42096e-14	-0.324989	37	17	76876239	TIMP2	NM_003255	Body			Unclassified_Cell_type_specific
cg24067118	1.42425e-14	0.262081	37	10	102806933				chr10:102807774-102808271	N_Shore
cg22432024	1.43342e-14	0.20026	37	13	101167797	PCCA;PCCA	NM_001127692;NM_000282	Body;Body			Unclassified
cg02933228	1.43368e-14	-0.310367	37	11	64611087	CDC42BPG	NM_017525	Body	chr11:64611714-64612634	N_Shore	Promoter_Associated
cg19539667	1.4339e-14	-0.204999	37	17	43339831	LOC100133991;LOC100133991;C17orf46	NR_024435;NR_024434;NM_152343	Body;Body;TSS1500	chr17:43339124-43339832	Island	Promoter_Associated
cg00863378	1.43913e-14	-0.217325	37	16	56549757	BBS2	NM_031885	Body	chr16:56553529-56554075	N_Shelf
cg11540997	1.44362e-14	0.228853	37	15	45407818	DUOX2;DUOXA2	NM_014080;NM_207581	TSS1500;Body	chr15:45408573-45409528	N_Shore	Unclassified_Cell_type_specific
cg04525852	1.4437e-14	-0.467448	37	4	125632538	ANKRD50;ANKRD50	NM_020337;NM_001167882	5'UTR;5'UTR	chr4:125633390-125634275	N_Shore
cg20805367	1.45701e-14	-0.365458	37	17	6918952	C17orf49;C17orf49;C17orf49	NM_001142799;NM_001142798;NM_174893	Body;Body;Body	chr17:6917569-6918539	S_Shore	Promoter_Associated
cg15961007	1.45912e-14	-0.280814	37	6	153023279	MYCT1	NM_025107	Body
cg10078415	1.46247e-14	-0.399412	37	16	20775011	ACSM3;ACSM3	NM_202000;NM_005622	TSS1500;TSS1500			Promoter_Associated
cg22460123	1.4641e-14	-0.364874	37	12	52638294	KRT7	NM_005556	Body	chr12:52639195-52639416	N_Shore	Unclassified
cg04740679	1.46441e-14	-0.365854	37	13	114016140	GRTP1	NM_024719	Body	chr13:114017866-114018463	N_Shore	Unclassified_Cell_type_specific
cg01373189	1.46478e-14	-0.42598	37	13	33002820	N4BP2L1;N4BP2L1	NM_052818;NM_001079691	TSS1500;TSS1500	chr13:33001249-33002078	S_Shore
cg27492942	1.46724e-14	-0.203422	37	17	36885965	CISD3;MLLT6	NM_001136498;NM_005937	TSS1500;3'UTR	chr17:36886108-36886525	N_Shore	Promoter_Associated
cg06236559	1.46829e-14	0.249518	37	18	45458303	SMAD2;SMAD2;SMAD2	NM_005901;NM_001135937;NM_001003652	TSS1500;TSS1500;TSS1500	chr18:45456484-45458024	S_Shore	Promoter_Associated
cg15354065	1.47147e-14	-0.293586	37	12	56327217	DGKA;DGKA;DGKA;DGKA	NM_201445;NM_201554;NM_001345;NM_201444	5'UTR;5'UTR;5'UTR;5'UTR	chr12:56325774-56326223	S_Shore	Unclassified
cg16976870	1.47236e-14	-0.374021	37	8	144631524				chr8:144631767-144631971	N_Shore	Unclassified
cg26069068	1.47459e-14	0.212029	37	8	125741265	MTSS1	NM_014751	TSS1500	chr8:125739685-125741266	Island
cg04898939	1.47465e-14	-0.219443	37	16	30347333	LOC595101	NR_002453	TSS1500	chr16:30346052-30346865	S_Shore	Promoter_Associated_Cell_type_specific
cg24500972	1.48443e-14	-0.258488	37	6	97369501				chr6:97372181-97372661	N_Shelf
cg04592413	1.49087e-14	-0.294062	37	2	8379999
cg02075820	1.49595e-14	-0.456454	37	11	17300909	NUCB2	NM_005013	5'UTR	chr11:17297779-17298694	S_Shelf
cg07890785	1.51888e-14	-0.345505	37	17	6353762	FAM64A	NM_019013	3'UTR
cg21124375	1.52226e-14	0.301326	37	2	232765392				chr2:232765246-232765491	Island	Unclassified
cg09354263	1.52565e-14	-0.23422	37	17	73631460	RECQL5;LOC643008;LOC643008	NM_004259;NR_028439;NM_001162995	Body;TSS1500;5'UTR	chr17:73627542-73627824	S_Shelf
cg22637865	1.52707e-14	-0.264886	37	22	43486524	TTLL1;TTLL1	NM_012263;NR_027779	TSS1500;TSS1500	chr22:43485057-43485545	S_Shore
cg05208178	1.5315e-14	-0.267517	37	2	233928423	INPP5D;INPP5D	NM_005541;NM_001017915	Body;Body	chr2:233925091-233925318	S_Shelf	Promoter_Associated
cg20762729	1.5376e-14	-0.256219	37	21	30451398	C21orf7	NM_020152	TSS1500			Unclassified_Cell_type_specific
cg10566578	1.54091e-14	-0.316879	37	12	121146593	UNC119B	NM_001080533	TSS1500	chr12:121148239-121148853	N_Shore
cg11810998	1.54535e-14	-0.270172	37	1	212819593
cg01538969	1.55377e-14	0.234147	37	6	30624636	DHX16;DHX16	NM_001164239;NM_003587	Body;Body
cg05855490	1.55849e-14	0.291957	37	12	65511674	WIF1	NM_007191	Body	chr12:65514878-65515863	N_Shelf
cg19233043	1.56574e-14	-0.257041	37	3	50605003	C3orf18;C3orf18	NM_016210;NM_016210	1stExon;5'UTR	chr3:50604905-50605359	Island	Unclassified
cg08528970	1.56669e-14	-0.36652	37	4	76640579
cg18137244	1.56961e-14	-0.263551	37	7	2444210	CHST12	NM_018641	5'UTR	chr7:2442792-2444011	S_Shore
cg11949335	1.57245e-14	0.421307	37	1	55247408	TTC22	NM_001114108	Body	chr1:55246742-55247519	Island
cg14553765	1.57918e-14	0.226742	37	22	19513078	CLDN5;CLDN5	NM_003277;NM_001130861	TSS1500;TSS1500	chr22:19510871-19512254	S_Shore	Unclassified_Cell_type_specific
cg00095214	1.59699e-14	-0.211461	37	1	38272200	C1orf122;YRDC;C1orf122	NM_198446;NM_024640;NM_001142726	TSS1500;Body;TSS1500	chr1:38273374-38274402	N_Shore
cg12983285	1.60577e-14	-0.237176	37	20	62168794	PTK6	NM_005975	TSS200	chr20:62168432-62168684	S_Shore
cg09022230	1.61964e-14	-0.216145	37	7	5457225	TNRC18	NM_001080495	Body	chr7:5458503-5469256	N_Shore
cg01612057	1.62822e-14	-0.326054	37	12	49318847	FKBP11;FKBP11;FKBP11	NM_001143782;NM_016594;NM_001143781	Body;Body;TSS200	chr12:49318486-49319476	Island	Promoter_Associated
cg04037585	1.63041e-14	0.255199	37	16	56231292	GNAO1;GNAO1	NM_020988;NM_138736	Body;Body
cg02329599	1.63056e-14	-0.218419	37	3	40547855	ZNF620;ZNF620	NR_024114;NM_175888	Body;Body	chr3:40547391-40547628	S_Shore	Promoter_Associated
cg22324029	1.63315e-14	-0.373356	37	6	32908466	HLA-DMB	NM_002118	Body
cg00868131	1.64321e-14	-0.241086	37	1	54952901				chr1:54953893-54955287	N_Shore
cg03630015	1.64484e-14	0.220057	37	2	219747459	WNT10A	NM_025216	Body	chr2:219748276-219748805	N_Shore
cg18540871	1.6472e-14	-0.206128	37	6	143832937	FUCA2	NM_032020	TSS200	chr6:143832389-143832943	Island	Promoter_Associated_Cell_type_specific
cg24277586	1.66031e-14	-0.204861	37	3	52099561	C3orf74	NR_027331	TSS1500
cg19404444	1.67397e-14	-0.390156	37	1	2164602	SKI	NM_003036	Body	chr1:2158212-2161173	S_Shelf
cg09195098	1.68556e-14	-0.444827	37	6	10529972	GCNT2	NM_145649	Body
cg21937377	1.69114e-14	-0.531681	37	3	194868750	C3orf21	NM_152531	Body			Unclassified
cg02361027	1.70978e-14	0.238108	37	2	170217401	LRP2	NM_004525	Body	chr2:170218314-170219203	N_Shore
cg05339037	1.71365e-14	-0.20103	37	19	13951168				chr19:13953222-13953554	N_Shelf	Promoter_Associated
cg05976840	1.73438e-14	0.292661	37	16	67189804	TRADD	NM_003789	Body	chr16:67188613-67189652	S_Shore	Unclassified
cg22919728	1.73449e-14	-0.31845	37	3	126242490	CHST13	NM_152889	TSS1500	chr3:126242783-126243358	N_Shore
cg21519787	1.7356e-14	0.456902	37	19	49133421	SPHK2	NM_020126	3'UTR	chr19:49132603-49134291	Island	Gene_Associated
cg10090414	1.73725e-14	0.239311	37	8	142309652						Gene_Associated_Cell_type_specific
cg08787791	1.73727e-14	-0.230401	37	13	43355737	C13orf30;C13orf30	NM_182508;NM_182508	1stExon;5'UTR
cg06650246	1.74749e-14	-0.315185	37	1	206897270	MAPKAPK2;MAPKAPK2	NM_032960;NM_004759	Body;Body
cg09735851	1.74959e-14	0.236382	37	15	40615289				chr15:40615099-40616913	Island	Promoter_Associated
cg05525812	1.77008e-14	0.201107	37	2	177022646				chr2:177024501-177025692	N_Shore
cg27200630	1.77834e-14	-0.353512	37	3	138494226
cg17313709	1.78157e-14	-0.325247	37	14	22902298
cg20629183	1.79718e-14	0.240529	37	17	41985830	MPP2	NM_005374	TSS1500	chr17:41984148-41985012	S_Shore
cg00937392	1.79722e-14	0.262262	37	9	94662566	ROR2	NM_004560	Body	chr9:94662565-94662818	Island
cg06821992	1.81532e-14	-0.297842	37	5	56790874
cg11474701	1.81853e-14	-0.325636	37	11	121193898
cg04929932	1.81874e-14	0.219625	37	1	91195683				chr1:91190489-91192804	S_Shelf	Unclassified_Cell_type_specific
cg05595692	1.82986e-14	-0.278337	37	2	75059313	HK2	NM_000189	TSS1500	chr2:75060879-75062664	N_Shore	Unclassified_Cell_type_specific
cg02637282	1.84256e-14	-0.379313	37	12	98768240
cg23458168	1.85265e-14	0.313252	37	19	30864867	ZNF536	NM_014717	5'UTR	chr19:30865683-30866490	N_Shore
cg03120555	1.8631e-14	-0.473785	37	7	630473	PRKAR1B;PRKAR1B;PRKAR1B;PRKAR1B;PRKAR1B;PRKAR1B	NM_001164759;NM_001164762;NM_001164758;NM_001164760;NM_001164761;NM_002735	Body;Body;Body;Body;Body;Body	chr7:631836-632135	N_Shore
cg01525597	1.8639e-14	-0.228022	37	12	1739061	WNT5B;WNT5B	NM_030775;NM_032642	5'UTR;5'UTR	chr12:1739286-1739833	N_Shore	Unclassified
cg10549986	1.87621e-14	-0.531852	37	2	7018153	RSAD2	NM_080657	1stExon			Unclassified_Cell_type_specific
cg12281446	1.90396e-14	-0.250298	37	15	42787302	SNAP23;SNAP23	NM_003825;NM_130798	TSS1500;TSS1500	chr15:42782959-42783377	S_Shelf	Promoter_Associated
cg14662750	1.9063e-14	-0.315702	37	6	15280024	JARID2	NM_004973	Body
cg20735050	1.9064e-14	-0.295298	37	11	94521117	AMOTL1	NM_130847	Body
cg01176748	1.90843e-14	-0.241323	37	14	23426575	HAUS4;HAUS4;HAUS4	NM_017815;NM_001166269;NM_001166270	TSS1500;TSS1500;TSS1500	chr14:23425982-23426457	S_Shore	Promoter_Associated
cg13941021	1.90977e-14	0.288955	37	12	111181439	PPP1CC	NM_002710	TSS1500	chr12:111180006-111181028	S_Shore
cg14161821	1.91084e-14	-0.355155	37	9	6955559	KDM4C;KDM4C;KDM4C;KDM4C	NM_015061;NM_001146694;NM_001146695;NM_001146696	Body;Body;Body;Body
cg23009780	1.91444e-14	0.279276	37	2	96774492
cg13347910	1.91978e-14	0.273633	37	6	10555853	GCNT2;GCNT2	NM_001491;NM_145649	TSS200;Body
cg27355653	1.92908e-14	0.315533	37	15	89940260	LOC254559	NR_015411	Body	chr15:89942592-89943853	N_Shelf
cg25525825	1.92959e-14	-0.243846	37	6	28889919	TRIM27	NM_006510	Body	chr6:28890951-28892013	N_Shore	Promoter_Associated
cg07645228	1.94188e-14	-0.277867	37	7	73867009	GTF2IRD1;GTF2IRD1	NM_005685;NM_016328	TSS1500;TSS1500	chr7:73867787-73868061	N_Shore
cg17815933	1.94447e-14	-0.379065	37	12	8191646	FOXJ2	NM_018416	5'UTR			Promoter_Associated
cg04914013	1.94743e-14	0.275647	37	1	7763567	CAMTA1	NM_015215	Body	chr1:7764593-7765856	N_Shore	Unclassified_Cell_type_specific
cg14186336	1.9484e-14	-0.328914	37	9	124045139	GSN;GSN;GSN;GSN;GSN;GSN;GSN	NM_001127664;NM_001127667;NM_001127662;NM_198252;NM_001127665;NM_001127663;NM_001127666	5'UTR;5'UTR;5'UTR;5'UTR;5'UTR;5'UTR;5'UTR
cg09340639	1.95325e-14	-0.226727	37	1	157789662	FCRL1;FCRL1;FCRL1	NM_001159398;NM_052938;NM_001159397	Body;Body;Body
cg26096752	1.95473e-14	-0.484276	37	5	66530611
cg23746574	1.9589e-14	-0.349808	37	4	2839781	SH3BP2;SH3BP2;SH3BP2;SH3BP2	NM_001145856;NM_001122681;NM_001145855;NM_003023	3'UTR;3'UTR;3'UTR;3'UTR			Promoter_Associated_Cell_type_specific
cg12214451	1.96657e-14	0.264655	37	4	114900175	ARSJ;ARSJ	NM_024590;NM_024590	1stExon;5'UTR	chr4:114900355-114900810	N_Shore	Unclassified_Cell_type_specific
cg00959259	1.96864e-14	-0.318264	37	3	122281975	PARP9;PARP9;DTX3L;PARP9;PARP9;PARP9;PARP9	NM_001146106;NM_001146104;NM_138287;NM_031458;NM_001146103;NM_001146105;NM_001146102	5'UTR;5'UTR;TSS1500;5'UTR;5'UTR;5'UTR;5'UTR	chr3:122283002-122283594	N_Shore
cg02396676	1.97533e-14	-0.259705	37	3	45067564	CLEC3B	NM_003278	TSS200
cg25737323	1.97582e-14	-0.33499	37	2	29338100	CLIP4	NM_024692	TSS1500	chr2:29337983-29338909	Island	Promoter_Associated
cg18419358	1.97731e-14	-0.320127	37	6	158384009
cg13719443	1.98051e-14	-0.217193	37	6	35700382	LOC285847	NR_027117	Body	chr6:35699166-35699953	S_Shore	Promoter_Associated
cg13607248	1.99761e-14	-0.269956	37	3	183874556	DVL3	NM_004423	Body	chr3:183872925-183873712	S_Shore	Promoter_Associated
cg16313944	2.00203e-14	-0.25853	37	11	67775857	ALDH3B1	NM_001161473	TSS200
cg04739880	2.0344e-14	-0.310663	37	6	35017865	ANKS1A	NM_015245	Body			Unclassified_Cell_type_specific
cg22120095	2.05053e-14	-0.392427	37	3	50488020	CACNA2D2;CACNA2D2	NM_001005505;NM_006030	Body;Body			Unclassified_Cell_type_specific
cg02696067	2.05533e-14	0.27123	37	6	30850977	DDR1;DDR1	NM_001954;NM_013993	TSS1500;TSS1500	chr6:30852102-30852676	N_Shore	Unclassified
cg00729699	2.06101e-14	-0.370633	37	8	21918075	EPB49;EPB49;EPB49;EPB49;EPB49;EPB49	NM_001114135;NM_001114136;NM_001114138;NM_001978;NM_001114139;NM_001114137	5'UTR;5'UTR;5'UTR;5'UTR;5'UTR;5'UTR	chr8:21914275-21914525	S_Shelf	Unclassified_Cell_type_specific
cg07140459	2.06118e-14	-0.290082	37	3	142165032	XRN1;XRN1	NM_019001;NM_001042604	Body;Body	chr3:142166202-142167026	N_Shore	Promoter_Associated_Cell_type_specific
cg24542751	2.06455e-14	-0.273435	37	17	43339589	LOC100133991;LOC100133991;C17orf46	NR_024435;NR_024434;NM_152343	Body;Body;TSS200	chr17:43339124-43339832	Island	Promoter_Associated
cg09058099	2.0821e-14	-0.329296	37	12	10853263	CSDA;CSDA	NM_001145426;NM_003651	3'UTR;3'UTR
cg17043722	2.08886e-14	-0.307673	37	1	211688462				chr1:211688461-211689104	Island
cg19317715	2.09438e-14	-0.326474	37	17	40996578	AOC2;AOC2	NM_001158;NM_009590	TSS200;TSS200
cg06285575	2.09444e-14	-0.376161	37	16	31888794	ZNF267	NM_003414	Body	chr16:31885042-31885600	S_Shelf	Unclassified_Cell_type_specific
cg16207673	2.09518e-14	-0.33173	37	12	108167730	ASCL4	NM_203436	TSS1500	chr12:108168986-108169570	N_Shore
cg03400374	2.10081e-14	-0.207355	37	1	6086275	KCNAB2;KCNAB2	NM_003636;NM_172130	TSS200;TSS200	chr1:6086244-6086494	Island	Promoter_Associated
cg16695380	2.10721e-14	0.269309	37	1	11743020	MAD2L2	NM_001127325	5'UTR	chr1:11740828-11741717	S_Shore
cg22422264	2.11375e-14	-0.311956	37	15	50792856	USP50;USP8;USP8;USP8	NM_203494;NM_005154;NM_001128610;NM_001128611	3'UTR;3'UTR;3'UTR;3'UTR
cg01176433	2.11467e-14	-0.296605	37	15	69754714						Promoter_Associated
cg23639565	2.11743e-14	-0.235945	37	1	40507857	CAP1;CAP1	NM_006367;NM_001105530	5'UTR;5'UTR	chr1:40505411-40506703	S_Shore
cg18087306	2.12799e-14	-0.337728	37	19	2446487	LMNB2	NM_032737	Body	chr19:2444300-2444522	S_Shore	Unclassified_Cell_type_specific
cg11663667	2.12911e-14	0.279968	37	4	155662515				chr4:155663809-155664315	N_Shore
cg14747813	2.1336e-14	-0.295237	37	8	23848786
cg21489622	2.15862e-14	-0.256509	37	6	143247772	HIVEP2	NM_006734	5'UTR	chr6:143247809-143248438	N_Shore	Promoter_Associated
cg14018024	2.16753e-14	-0.63388	37	9	133908909	LAMC3	NM_006059	Body	chr9:133911564-133911838	N_Shelf
cg22768222	2.24675e-14	-0.341704	37	6	45383690	RUNX2;RUNX2	NM_001015051;NM_001024630	Body;Body	chr6:45387346-45388164	N_Shelf	Unclassified_Cell_type_specific
cg12940522	2.25638e-14	-0.293455	37	20	62073153	KCNQ2;KCNQ2;KCNQ2;KCNQ2;KCNQ2	NM_172108;NM_172106;NM_172107;NM_172109;NM_004518	Body;Body;Body;Body;Body	chr20:62076060-62076263	N_Shelf	Unclassified
cg15570035	2.26165e-14	-0.259099	37	4	74047370	ANKRD17;ANKRD17	NM_198889;NM_032217	Body;Body
cg18022012	2.27944e-14	-0.247624	37	2	10444757	HPCAL1;HPCAL1	NM_002149;NM_134421	5'UTR;5'UTR	chr2:10442308-10444509	S_Shore	Promoter_Associated
cg22505898	2.2817e-14	-0.254173	37	12	58136214	AGAP2	NM_014770	TSS1500	chr12:58132478-58132734	S_Shelf	Promoter_Associated
cg25426302	2.28571e-14	0.310634	37	6	32120826	PPT2;PRRT1;PPT2	NM_005155;NM_030651;NM_138717	TSS1500;TSS1500;TSS1500	chr6:32121829-32122529	N_Shore	Promoter_Associated
cg26392737	2.28661e-14	-0.240853	37	8	21916853	EPB49;EPB49;EPB49;EPB49;EPB49;EPB49;EPB49;EPB49	NM_001978;NM_001114136;NM_001114138;NM_001114135;NM_001978;NM_001114138;NM_001114137;NM_001114139	1stExon;5'UTR;1stExon;5'UTR;5'UTR;5'UTR;5'UTR;5'UTR	chr8:21914275-21914525	S_Shelf	Unclassified_Cell_type_specific
cg20996314	2.29095e-14	0.352673	37	8	21989292	HR;HR	NM_018411;NM_005144	TSS1500;TSS1500	chr8:21987532-21989013	S_Shore
cg23707540	2.29654e-14	-0.386856	37	10	126836038	CTBP2;CTBP2	NM_001083914;NM_001329	5'UTR;5'UTR	chr10:126839791-126841034	N_Shelf
cg04304802	2.30487e-14	-0.473376	37	10	73499965	CDH23	NM_022124	Body
cg15087455	2.30665e-14	-0.357871	37	1	224037430				chr1:224033085-224034263	S_Shelf
cg05429117	2.31183e-14	-0.224832	37	10	83630419				chr10:83633820-83635729	N_Shelf
cg18556455	2.31849e-14	0.323023	37	2	45178474				chr2:45179364-45180394	N_Shore	Unclassified
cg08155741	2.33031e-14	-0.258411	37	11	63994308	TRPT1;NUDT22;TRPT1;TRPT1;TRPT1;TRPT1;NUDT22;TRPT1;NUDT22	NM_031472;NM_001128613;NM_001160389;NM_001160392;NM_001033678;NM_001160393;NM_032344;NM_001160390;NM_001128612	TSS1500;Body;TSS1500;TSS1500;TSS1500;TSS1500;Body;TSS1500;Body	chr11:63993589-63993834	S_Shore	Promoter_Associated
cg13175329	2.33412e-14	-0.230575	37	6	25035073						Unclassified
cg02032558	2.33815e-14	0.265848	37	4	155662438				chr4:155663809-155664315	N_Shore
cg18818075	2.34477e-14	-0.213914	37	6	44528865
cg18188010	2.35576e-14	-0.288865	37	15	42187036	SPTBN5	NM_016642	TSS1500			Promoter_Associated
cg01360605	2.35896e-14	-0.270576	37	20	58983676
cg09075610	2.37236e-14	-0.236674	37	11	45923319	MAPK8IP1	NM_005456	Body	chr11:45923980-45924727	N_Shore	Unclassified_Cell_type_specific
cg00098304	2.37255e-14	-0.216248	37	15	93579369						Unclassified
cg11555873	2.37276e-14	0.259412	37	13	29102417				chr13:29105411-29105676	N_Shelf
cg01465177	2.38094e-14	-0.251979	37	3	182208536						Unclassified_Cell_type_specific
cg22239727	2.38491e-14	0.20869	37	11	19264434				chr11:19262473-19264397	S_Shore
cg14999189	2.39729e-14	-0.20197	37	17	2908369	RAP1GAP2;RAP1GAP2	NM_015085;NM_001100398	Body;Body			Promoter_Associated
cg02879960	2.40154e-14	-0.466419	37	22	50483545	TTLL8	NM_001080447	Body	chr22:50483350-50483579	Island
cg23060047	2.41026e-14	-0.374149	37	12	130819504				chr12:130822360-130822696	N_Shelf	Unclassified
cg09012125	2.4103e-14	-0.351646	37	11	128779608	KCNJ5	NM_000890	5'UTR
cg15973546	2.41554e-14	-0.2669	37	10	104429532						Unclassified_Cell_type_specific
cg01332054	2.41691e-14	0.2962	37	15	74494861	STRA6;STRA6;STRA6;STRA6;STRA6	NM_001142617;NM_001142618;NM_001142619;NM_022369;NM_001142620	5'UTR;5'UTR;5'UTR;5'UTR;5'UTR
cg22000727	2.42359e-14	0.276254	37	6	3459199				chr6:3456061-3457963	S_Shore
cg24146100	2.43092e-14	0.474559	37	13	99737448	DOCK9;DOCK9	NM_015296;NM_001130049	Body;Body	chr13:99738331-99740225	N_Shore
cg20669641	2.43098e-14	-0.201077	37	10	105428818	SH3PXD2A	NM_014631	Body	chr10:105428505-105428713	S_Shore	Promoter_Associated
cg03546163	2.43293e-14	-0.255004	37	6	35654363	FKBP5;FKBP5;FKBP5;FKBP5	NM_004117;NM_001145775;NM_001145777;NM_001145776	5'UTR;5'UTR;5'UTR;5'UTR	chr6:35655607-35656856	N_Shore
cg04040095	2.43552e-14	-0.226709	37	4	156680007	GUCY1B3	NM_000857	TSS200	chr4:156680095-156681386	N_Shore	Unclassified
cg06815950	2.44036e-14	-0.446933	37	12	111619455	CUX2	NM_015267	Body
cg25906620	2.46063e-14	-0.210291	37	18	11985726	IMPA2	NM_014214	Body	chr18:11980483-11982142	S_Shelf
cg23753748	2.46264e-14	-0.240637	37	10	105212808	CALHM2;CALHM2	NR_024552;NM_015916	TSS1500;TSS1500	chr10:105211950-105212306	S_Shore
cg14506696	2.47161e-14	-0.330436	37	4	100737830	DAPP1	NM_014395	TSS200			Promoter_Associated
cg14583999	2.47664e-14	-0.465251	37	3	10019040	TMEM111	NM_018447	Body
cg15889057	2.48043e-14	-0.288886	37	12	53602179	ITGB7	NM_000889	TSS1500
cg24045875	2.49105e-14	-0.26153	37	20	61425320				chr20:61426696-61427099	N_Shore
cg22512670	2.51781e-14	-0.230485	37	1	26855765	RPS6KA1	NM_002953	TSS1500	chr1:26856191-26856684	N_Shore	Promoter_Associated
cg27233027	2.51903e-14	-0.343203	37	1	169294011	NME7;NME7	NM_013330;NM_197972	Body;5'UTR
cg26800893	2.54714e-14	-0.342854	37	11	67184596	ATPGD1;ATPGD1	NM_020811;NM_001166222	5'UTR;Body	chr11:67182965-67183393	S_Shore	Unclassified_Cell_type_specific
cg01463828	2.55634e-14	0.299597	37	8	22446721	PDLIM2;PDLIM2;PDLIM2	NM_021630;NM_198042;NM_176871	Body;Body;Body			Unclassified_Cell_type_specific
cg22192489	2.56068e-14	-0.333322	37	5	134521633						Unclassified_Cell_type_specific
cg03721641	2.57643e-14	0.225818	37	22	50451245	IL17REL	NM_001001694	TSS200	chr22:50453056-50454137	N_Shore
cg10714639	2.59588e-14	-0.742086	37	19	1075104	HMHA1	NM_012292	Body	chr19:1074726-1075071	S_Shore	Promoter_Associated
cg15035133	2.61799e-14	-0.348097	37	22	37962637	CDC42EP1	NM_152243	Body	chr22:37962481-37962819	Island	Unclassified
cg02949186	2.61827e-14	-0.288182	37	21	42733776	MX2	NM_002463	TSS200			Promoter_Associated
cg25425537	2.62072e-14	0.2263	37	2	6910518
cg12695707	2.63207e-14	0.256798	37	19	15121333	CCDC105	NM_173482	TSS1500	chr19:15121590-15122143	N_Shore
cg24159436	2.63851e-14	-0.495821	37	3	16974681	PLCL2;PLCL2;PLCL2	NM_015184;NM_001144382;NM_015184	1stExon;Body;5'UTR
cg21614638	2.64052e-14	-0.36672	37	4	100737821	DAPP1	NM_014395	TSS200			Promoter_Associated
cg27567561	2.66184e-14	0.302802	37	12	107974733	BTBD11;BTBD11	NM_001018072;NM_001017523	Body;1stExon	chr12:107974842-107975305	N_Shore
cg21058391	2.67655e-14	-0.575576	37	4	160027487				chr4:160023787-160025437	S_Shelf
cg15910502	2.69214e-14	-0.309384	37	3	20085136	KAT2B	NM_003884	Body	chr3:20081458-20082426	S_Shelf	Unclassified
cg11639950	2.71932e-14	-0.234096	37	12	125003407	NCOR2;NCOR2	NM_006312;NM_001077261	5'UTR;5'UTR	chr12:125003217-125003482	Island
cg12419685	2.72963e-14	0.239732	37	20	33451367	GGT7	NM_178026	Body	chr20:33451148-33451374	Island
cg03312643	2.73499e-14	-0.231662	37	3	181659350
cg06533408	2.73733e-14	-0.316535	37	12	69139618	SLC35E3	NM_018656	TSS1500	chr12:69139815-69140206	N_Shore	Promoter_Associated
cg14917706	2.74095e-14	-0.423559	37	8	27751531	SCARA5	NM_173833	Body
cg14768164	2.75151e-14	-0.287526	37	2	145025049	GTDC1;GTDC1	NM_001164629;NM_001006636	5'UTR;5'UTR			Unclassified_Cell_type_specific
cg10397389	2.76065e-14	-0.395571	37	4	100738011	DAPP1;DAPP1	NM_014395;NM_014395	1stExon;5'UTR			Promoter_Associated
cg19339848	2.77661e-14	-0.284316	37	6	74170937	MTO1;MTO1;MTO1	NM_012123;NM_001123226;NM_133645	TSS1500;TSS1500;TSS1500	chr6:74171349-74171869	N_Shore	Promoter_Associated_Cell_type_specific
cg09113483	2.78401e-14	0.448429	37	1	61517807				chr1:61519352-61519971	N_Shore
cg17668731	2.7895e-14	-0.313959	37	5	159696341	CCNJL	NM_024565	Body
cg04506190	2.79031e-14	0.21219	37	3	129323941	PLXND1	NM_015103	Body	chr3:129323915-129325332	Island
cg07264048	2.79609e-14	0.311896	37	6	10556326	GCNT2;GCNT2;GCNT2	NM_001491;NM_001491;NM_145649	5'UTR;1stExon;Body
cg20971158	2.79852e-14	-0.283783	37	11	35159382	CD44;CD44;CD44;CD44;CD44	NM_001001391;NM_001001392;NM_001001389;NM_000610;NM_001001390	TSS1500;TSS1500;TSS1500;TSS1500;TSS1500	chr11:35160375-35161000	N_Shore
cg18613721	2.81334e-14	-0.283527	37	12	8861225	RIMKLB	NM_020734	5'UTR
cg07061500	2.82988e-14	-0.222108	37	6	159290520				chr6:159290673-159291195	N_Shore	Unclassified
cg21572722	2.82996e-14	0.223221	37	6	11044894	ELOVL2	NM_017770	TSS1500	chr6:11043913-11045206	Island
cg23164459	2.83514e-14	-0.356991	37	12	6714715	CHD4	NM_001273	Body	chr12:6715500-6715829	N_Shore
cg04411841	2.85321e-14	-0.267578	37	16	58033649	ZNF319;ZNF319	NM_020807;NM_020807	5'UTR;1stExon	chr16:58033947-58035548	N_Shore	Promoter_Associated
cg14870461	2.86173e-14	-0.226761	37	3	69062103	C3orf64	NM_173654	5'UTR	chr3:69062159-69063190	N_Shore	Promoter_Associated
cg06458248	2.8742e-14	0.294239	37	19	13117917	NFIX	NM_002501	Body	chr19:13120986-13124368	N_Shelf
cg26336265	2.87841e-14	-0.201195	37	6	25042955						Promoter_Associated
cg10789050	2.88456e-14	-0.415255	37	3	31713847	OSBPL10	NM_017784	Body
cg07266431	2.88901e-14	-0.435481	37	7	92460113	CDK6;CDK6	NM_001259;NM_001145306	Body;Body	chr7:92462201-92466387	N_Shelf
cg08972170	2.897e-14	-0.314742	37	7	30185776	C7orf41	NM_152793	Body
cg19527159	2.89936e-14	-0.221542	37	5	138533634	SIL1;SIL1	NM_001037633;NM_022464	5'UTR;5'UTR	chr5:138533870-138534113	N_Shore	Promoter_Associated
cg07777909	2.90646e-14	0.279031	37	8	21909645	EPB49	NM_001114137	TSS1500	chr8:21905461-21905757	S_Shelf
cg20910008	2.9068e-14	-0.246202	37	8	22301378	PPP3CC	NM_005605	Body	chr8:22298112-22299142	S_Shelf	Unclassified_Cell_type_specific
cg17029690	2.91853e-14	-0.220644	37	19	44009073	PHLDB3	NM_198850	TSS200	chr19:44008014-44008893	S_Shore	Promoter_Associated
cg14654171	2.91978e-14	-0.414499	37	9	130151001	GARNL3	NM_032293	Body			Unclassified_Cell_type_specific
cg03145274	2.93832e-14	0.364211	37	1	8383899	SLC45A1	NM_001080397	TSS1500	chr1:8384387-8384719	N_Shore
cg16439130	2.94298e-14	-0.455302	37	6	149658548	MAP3K7IP2	NM_015093	5'UTR
cg04427651	2.94402e-14	-0.215137	37	1	27152694	ZDHHC18	NM_032283	TSS1500	chr1:27153033-27153243	N_Shore	Promoter_Associated
cg01708636	2.96979e-14	0.233333	37	4	166301085	CPE	NM_001873	Body	chr4:166299975-166300668	S_Shore
cg27423216	2.9726e-14	0.422386	37	12	5543269	NTF3	NM_001102654	Body	chr12:5541210-5542973	S_Shore
cg14730524	3.00895e-14	-0.342656	37	11	92617118	FAT3	NM_001008781	Body	chr11:92615835-92616668	S_Shore
cg26962618	3.02157e-14	-0.46545	37	15	70767183						Unclassified_Cell_type_specific
cg26682661	3.02983e-14	-0.302333	37	3	38561466	EXOG;EXOG	NM_005107;NM_001145464	Body;Body			Unclassified_Cell_type_specific
cg06647068	3.03623e-14	-0.401309	37	12	104853274	CHST11	NM_018413	Body	chr12:104850253-104852395	S_Shore
cg26677394	3.04186e-14	-0.218895	37	6	46258880	RCAN2	NM_005822	Body
cg01479187	3.04603e-14	-0.299264	37	2	43158610						Unclassified_Cell_type_specific
cg14774585	3.05811e-14	0.22448	37	13	36046577	NBEA	NM_015678	Body	chr13:36044844-36045481	S_Shore
cg06197482	3.05948e-14	-0.289756	37	19	13107252	NFIX	NM_002501	Body	chr19:13106817-13107688	Island	Promoter_Associated_Cell_type_specific
cg20211816	3.07901e-14	-0.320282	37	6	17988861	KIF13A;KIF13A;KIF13A;KIF13A	NM_001105567;NM_001105566;NM_001105568;NM_022113	TSS1500;TSS1500;TSS1500;TSS1500	chr6:17987415-17988405	S_Shore
cg00222472	3.08076e-14	0.30681	37	1	164545783	PBX1	NM_002585	Body	chr1:164545540-164545917	Island
cg10594510	3.08235e-14	-0.327247	37	5	1089753	SLC12A7	NM_006598	Body	chr5:1087533-1087909	S_Shore
cg15426006	3.08528e-14	-0.245589	37	13	99869897	UBAC2;UBAC2;UBAC2	NM_001144072;NM_177967;NR_026644	Body;Body;Body			Unclassified_Cell_type_specific
cg06816239	3.08588e-14	-0.337562	37	1	169679199	SELL;SELL	NM_000655;NR_029467	Body;TSS1500
cg18754118	3.08879e-14	0.227277	37	19	2588376	GNG7	NM_052847	5'UTR	chr19:2588375-2588590	Island
cg16069986	3.10458e-14	-0.365067	37	11	70650456	SHANK2	NM_012309	Body
cg24013213	3.11345e-14	-0.274045	37	13	51640142	GUCY1B2	NR_003923	Body
cg19670883	3.11779e-14	-0.328185	37	11	2502357	KCNQ1;KCNQ1	NM_000218;NM_181798	Body;Body
cg18917643	3.16943e-14	-0.256165	37	5	39476124
cg20334079	3.17439e-14	0.31264	37	13	24144544	TNFRSF19	NM_148957	TSS200
cg17527422	3.17524e-14	0.256281	37	12	48579245	C12orf68;C12orf68	NM_001013635;NM_001013635	3'UTR;1stExon	chr12:48577361-48578574	S_Shore	Unclassified_Cell_type_specific
cg00251405	3.18211e-14	-0.214458	37	1	33219246	KIAA1522	NM_020888	Body	chr1:33219427-33220028	N_Shore	Promoter_Associated
cg11512608	3.18213e-14	0.215703	37	11	73357276	PLEKHB1;PLEKHB1;PLEKHB1;PLEKHB1;PLEKHB1;PLEKHB1	NM_001130033;NM_021200;NM_021200;NM_001130035;NM_001130034;NM_001130033	5'UTR;1stExon;5'UTR;TSS1500;TSS1500;1stExon
cg19628988	3.18906e-14	-0.250801	37	5	139040928	CXXC5	NM_016463	5'UTR	chr5:139040819-139041028	Island
cg15292446	3.18993e-14	-0.301442	37	17	179838	RPH3AL	NM_006987	5'UTR
cg10623219	3.20393e-14	0.204086	37	12	52242807				chr12:52240772-52242547	S_Shore
cg00729885	3.21329e-14	0.327201	37	13	36046056	NBEA	NM_015678	Body	chr13:36045931-36046143	Island
cg11087049	3.22257e-14	-0.265983	37	14	51296586	NIN;NIN;NIN	NM_182946;NM_020921;NM_182944	5'UTR;5'UTR;5'UTR	chr14:51296727-51298477	N_Shore
cg19734190	3.2395e-14	-0.243397	37	4	6993556	TBC1D14;TBC1D14;TBC1D14	NM_001113361;NM_020773;NM_001113363	Body;Body;Body
cg17453840	3.2539e-14	0.54721	37	15	83317526	CPEB1	NM_030594	TSS1500	chr15:83315116-83317541	Island	Unclassified
cg08799727	3.2715e-14	-0.271839	37	7	80549660	SEMA3C	NM_006379	TSS1500	chr7:80548306-80548726	S_Shore
cg03989987	3.27643e-14	0.213224	37	2	113885277	IL1RN;IL1RN;IL1RN;IL1RN	NM_173843;NM_173841;NM_173842;NM_000577	5'UTR;Body;1stExon;Body
cg10550882	3.29491e-14	-0.30844	37	20	1825647						Unclassified_Cell_type_specific
cg04345034	3.2977e-14	-0.279571	37	15	70797389						Unclassified
cg02123534	3.31314e-14	-0.314098	37	7	965485	ADAP1	NM_006869	Body	chr7:965987-966266	N_Shore	Unclassified_Cell_type_specific
cg00701706	3.31763e-14	0.285033	37	17	72931632	OTOP3	NM_178233	TSS1500	chr17:72931729-72932601	N_Shore
cg09718582	3.32831e-14	0.231989	37	2	240751196
cg23869743	3.34943e-14	-0.217585	37	10	99611477	GOLGA7B	NM_001010917	Body	chr10:99609425-99610116	S_Shore	Promoter_Associated_Cell_type_specific
cg05204193	3.38075e-14	-0.388155	37	X	30904380	MAP3K7IP3	NM_152787	5'UTR	chrX:30906901-30907728	N_Shelf
cg13638427	3.39143e-14	-0.306625	37	6	29617320				chr6:29617765-29617974	N_Shore	Promoter_Associated
cg14923289	3.39414e-14	-0.331022	37	6	52535675	TMEM14A	NM_014051	TSS1500	chr6:52535714-52535988	N_Shore	Promoter_Associated
cg21363348	3.40547e-14	-0.305786	37	7	134832221	TMEM140	NM_018295	TSS1500			Promoter_Associated
cg21462693	3.40969e-14	0.257564	37	6	32182174	NOTCH4	NM_004557	Body
cg10259191	3.41809e-14	0.372465	37	X	8700842	KAL1	NM_000216	TSS1500	chrX:8698857-8700500	S_Shore
cg18517369	3.41988e-14	-0.323138	37	2	231899207				chr2:231902026-231903122	N_Shelf
cg13100449	3.42244e-14	-0.362966	37	1	184836205	FAM129A	NM_052966	Body			Unclassified
cg03784054	3.43844e-14	-0.343513	37	16	67564076	FAM65A	NM_024519	5'UTR	chr16:67564058-67564332	Island	Promoter_Associated
cg21345949	3.4501e-14	0.342066	37	10	135171718	C10orf125;C10orf125	NM_198472;NM_001098483	TSS200;TSS200	chr10:135170645-135171954	Island	Promoter_Associated
cg02932167	3.45958e-14	0.265032	37	2	233352951	ECEL1	NM_004826	TSS1500	chr2:233350278-233352974	Island
cg26780042	3.45988e-14	-0.205865	37	7	6515961	KDELR2;KDELR2	NM_001100603;NM_006854	Body;Body
cg00324592	3.46153e-14	-0.444928	37	8	42914541	FNTA;FNTA;FNTA	NM_001018677;NM_001018676;NM_002027	Body;Body;Body	chr8:42911215-42912042	S_Shelf
cg16037981	3.47804e-14	-0.33063	37	17	2700093	RAP1GAP2;RAP1GAP2	NM_015085;NM_001100398	Body;Body			Promoter_Associated
cg03859186	3.48627e-14	-0.23171	37	16	30596757	ZNF785	NM_152458	1stExon	chr16:30596487-30596900	Island	Promoter_Associated
cg16107105	3.49003e-14	0.221885	37	7	150646704	KCNH2;KCNH2;KCNH2	NM_172057;NM_000238;NM_172056	Body;Body;3'UTR	chr7:150647991-150648918	N_Shore	Unclassified_Cell_type_specific
cg18458352	3.52584e-14	0.246353	37	6	29711249	LOC285830;LOC285830	NR_026972;NR_026973	Body;Body
cg10057264	3.52658e-14	-0.219139	37	4	75174204	EPGN;EPGN	NM_001013442;NM_001013442	1stExon;5'UTR
cg01763290	3.53789e-14	-0.312361	37	17	26366243				chr17:26368586-26369133	N_Shelf
cg13606889	3.55467e-14	-0.463033	37	11	121335457	SORL1	NM_003105	Body			Unclassified
cg02824029	3.558e-14	-0.21326	37	6	29570008	GABBR1;GABBR1;GABBR1	NM_021904;NM_021903;NM_001470	3'UTR;3'UTR;3'UTR
cg11594821	3.56091e-14	-0.234419	37	6	30458601	HLA-E	NM_005516	Body	chr6:30457369-30458175	S_Shore
cg07951201	3.56972e-14	-0.35724	37	13	103340215	C13orf39	NM_001010977	Body
cg09710521	3.5921e-14	-0.518764	37	4	103605622	MANBA	NM_005908	Body
cg24531536	3.60501e-14	-0.239262	37	6	29520698				chr6:29521110-29521833	N_Shore	Unclassified_Cell_type_specific
cg26681770	3.60991e-14	-0.504945	37	20	56247302	PMEPA1;PMEPA1;PMEPA1;PMEPA1	NM_199171;NM_199170;NM_199169;NM_020182	5'UTR;5'UTR;Body;Body	chr20:56247249-56247651	Island
cg07658646	3.61131e-14	-0.232604	37	12	11002197	PRR4;PRR4	NM_007244;NM_001098538	TSS200;Body
cg14085060	3.62996e-14	-0.25367	37	9	107827215
cg24520538	3.63019e-14	-0.475645	37	6	42739049						Promoter_Associated
cg15811668	3.63925e-14	-0.455434	37	14	101366368	MEG8	NR_024149	Body
cg12882189	3.64196e-14	-0.288193	37	17	80402891	C17orf62;C17orf62;C17orf62	NM_001100407;NM_001033046;NM_001100408	Body;Body;Body	chr17:80401644-80401858	S_Shore
cg14682005	3.64915e-14	-0.327945	37	6	15337603	JARID2	NM_004973	Body
cg21090298	3.66581e-14	-0.260543	37	13	113622686	MCF2L	NM_001112732	TSS200	chr13:113622737-113623660	N_Shore
cg17125472	3.68275e-14	0.389475	37	11	69259831				chr11:69258149-69258544	S_Shore
cg07312051	3.68784e-14	-0.251692	37	1	15656086	FHAD1	NM_052929	Body
cg24743423	3.68975e-14	0.339631	37	X	8701002	KAL1	NM_000216	TSS1500	chrX:8698857-8700500	S_Shore
cg01323954	3.69378e-14	-0.254443	37	15	83654524	FAM103A1	NM_031452	TSS1500	chr15:83654590-83655245	N_Shore	Promoter_Associated
cg05609159	3.70073e-14	-0.242581	37	2	210187995
cg05042708	3.70458e-14	-0.228009	37	10	105212813	CALHM2;CALHM2	NR_024552;NM_015916	TSS1500;TSS1500	chr10:105211950-105212306	S_Shore
cg05438378	3.72022e-14	-0.270261	37	15	67383736	SMAD3	NM_005902	Body			Unclassified
cg13013841	3.76776e-14	-0.262017	37	17	18281021	EVPLL	NM_001145127	TSS200
cg13153708	3.78476e-14	-0.216078	37	14	65078521
cg16600996	3.79079e-14	-0.26737	37	22	29699230				chr22:29702245-29704723	N_Shelf
cg24075113	3.80394e-14	0.286085	37	7	100465289	TRIP6	NM_003302	Body	chr7:100463758-100464146	S_Shore
cg16329896	3.80402e-14	-0.253773	37	7	47515060	TNS3	NM_022748	5'UTR			Unclassified_Cell_type_specific
cg08470180	3.80658e-14	-0.346633	37	5	134181226	C5orf24;C5orf24	NM_152409;NM_001135586	TSS200;TSS1500	chr5:134181483-134182250	N_Shore	Promoter_Associated
cg16186435	3.83378e-14	-0.273611	37	6	32810833	PSMB8;PSMB8	NM_004159;NM_148919	Body;Body	chr6:32811494-32811839	N_Shore
cg25537245	3.83571e-14	-0.304214	37	17	56413890
cg03048083	3.86172e-14	-0.202769	37	17	43339497	LOC100133991;LOC100133991;C17orf46	NR_024434;NR_024435;NM_152343	Body;TSS200;TSS200	chr17:43339124-43339832	Island	Promoter_Associated
cg23739746	3.87468e-14	-0.60249	37	13	114905867						Unclassified_Cell_type_specific
cg13302154	3.88885e-14	-0.483174	37	12	15039432	MGP	NM_000900	TSS1500
cg00293245	3.89197e-14	-0.225261	37	11	94884652				chr11:94883647-94884811	Island	Promoter_Associated
cg19350357	3.90332e-14	-0.365141	37	2	152118835	RBM43	NM_198557	TSS1500	chr2:152117883-152118479	S_Shore	Promoter_Associated
cg18019132	3.91587e-14	-0.203855	37	11	65191707	NEAT1	NR_028272	Body	chr11:65189463-65190295	S_Shore	Promoter_Associated
cg27332104	3.91619e-14	-0.207382	37	15	52386161
cg14349538	3.91779e-14	-0.406407	37	7	128577651	IRF5;IRF5;IRF5;IRF5;IRF5;IRF5	NM_001098630;NM_032643;NM_001098629;NM_001098628;NM_001098631;NM_002200	TSS1500;TSS1500;TSS1500;TSS1500;TSS1500;TSS1500	chr7:128577818-128578756	N_Shore	Promoter_Associated
cg16003238	3.92432e-14	0.286449	37	15	65670876	IGDCC3	NM_004884	TSS1500	chr15:65669310-65670617	S_Shore
cg02558026	3.93517e-14	-0.273271	37	16	30904573	MIR762;BCL7C	NR_031576;NM_004765	TSS1500;Body	chr16:30905549-30905783	N_Shore
cg18951718	3.9535e-14	0.289596	37	12	6745343	LPAR5	NM_020400	TSS200			Unclassified
cg17606183	3.95583e-14	-0.280803	37	6	32409413	HLA-DRA	NM_019111	Body
cg04384810	3.97394e-14	-0.382368	37	14	91621555	C14orf159;C14orf159;C14orf159;C14orf159;C14orf159	NM_001102367;NM_001102366;NM_001102369;NM_024952;NM_001102368	5'UTR;5'UTR;5'UTR;5'UTR;5'UTR
cg09451427	3.9752e-14	-0.353484	37	3	50488230	CACNA2D2;CACNA2D2	NM_001005505;NM_006030	Body;Body			Unclassified_Cell_type_specific
cg09011597	3.97637e-14	-0.228576	37	12	56497759	PA2G4	NM_006191	TSS1500	chr12:56497868-56499047	N_Shore	Promoter_Associated
cg02821342	3.9841e-14	-0.308517	37	7	130793551	MKLN1;FLJ43663	NM_001145354;NR_015431	TSS1500;Body	chr7:130794689-130795032	N_Shore	Promoter_Associated
cg21228270	4.00918e-14	-0.260424	37	9	133871033						Unclassified_Cell_type_specific
cg10385101	4.02493e-14	-0.279531	37	7	707728	PRKAR1B;PRKAR1B;PRKAR1B;PRKAR1B;PRKAR1B;PRKAR1B	NM_001164759;NM_001164762;NM_001164758;NM_001164760;NM_001164761;NM_002735	Body;Body;Body;Body;Body;Body	chr7:710146-710630	N_Shelf
cg05038216	4.04526e-14	-0.396372	37	2	29339091	CLIP4	NM_024692	5'UTR	chr2:29337983-29338909	S_Shore
cg05270224	4.05e-14	-0.240893	37	1	8212843						Unclassified_Cell_type_specific
cg07588779	4.05366e-14	-0.257095	37	11	64051753	GPR137;BAD;BAD;GPR137	NM_001170881;NM_004322;NM_032989;NM_001170726	TSS1500;1stExon;Body;TSS200	chr11:64052607-64053652	N_Shore
cg24541193	4.05984e-14	-0.292348	37	1	169433715	SLC19A2	NM_006996	3'UTR
cg01214061	4.07626e-14	-0.271517	37	4	174290520				chr4:174291879-174293273	N_Shore
cg22339338	4.07721e-14	-0.472365	37	1	159891638	TAGLN2	NM_003564	5'UTR	chr1:159894329-159895398	N_Shelf	Promoter_Associated
cg12750917	4.08463e-14	-0.268982	37	1	198204074	NEK7	NM_133494	Body
cg00989249	4.11345e-14	-0.302022	37	5	177548398	N4BP3	NM_015111	Body			Promoter_Associated
cg08066376	4.17161e-14	-0.34712	37	11	59577361	MRPL16	NM_017840	Body	chr11:59578090-59578379	N_Shore
cg13357602	4.17466e-14	-0.297307	37	6	30655720	KIAA1949;KIAA1949	NM_001134870;NM_133471	TSS1500;TSS200	chr6:30654392-30654934	S_Shore	Promoter_Associated
cg07906179	4.20215e-14	-0.202188	37	17	79368407				chr17:79366806-79374742	Island	Promoter_Associated
cg20748955	4.20556e-14	-0.372741	37	11	118016902	SCN4B;SCN4B;SCN4B;SCN4B	NM_001142348;NM_001142349;NR_024527;NM_174934	Body;TSS1500;TSS1500;Body	chr11:118016237-118016984	Island	Unclassified
cg24524634	4.21552e-14	-0.201796	37	7	2800976	GNA12	NM_007353	Body	chr7:2802440-2802698	N_Shore
cg24636368	4.21726e-14	0.329226	37	17	46388447	SKAP1;SKAP1	NM_003726;NM_001075099	Body;Body
cg11748260	4.22552e-14	0.238209	37	6	30624395	DHX16;DHX16	NM_001164239;NM_003587	Body;Body
cg21579239	4.22913e-14	-0.431443	37	15	43211292	TTBK2	NM_173500	5'UTR	chr15:43212416-43213601	N_Shore
cg06276663	4.27219e-14	-0.26567	37	10	105579899	SH3PXD2A	NM_014631	Body
cg09971811	4.27952e-14	-0.231013	37	20	24930099	CST7;CST7	NM_003650;NM_003650	1stExon;5'UTR
cg07717559	4.3011e-14	-0.243977	37	17	2699021	RAP1GAP2;RAP1GAP2	NM_001100398;NM_015085	TSS1500;TSS1500			Promoter_Associated
cg09861057	4.31231e-14	-0.362047	37	1	154492947	TDRD10;TDRD10	NM_182499;NM_001098475	Body;Body
cg14145632	4.32881e-14	-0.355288	37	8	86112946	E2F5;E2F5;E2F5	NM_001083589;NM_001951;NM_001083588	5'UTR;Body;Body
cg14632941	4.36841e-14	-0.389225	37	4	42156182	BEND4;BEND4	NM_207406;NM_001159547	TSS1500;TSS1500	chr4:42152766-42154984	S_Shore
cg11536940	4.37834e-14	-0.20383	37	8	97658076	PGCP	NM_016134	5'UTR	chr8:97657174-97657943	S_Shore	Promoter_Associated
cg06012804	4.41022e-14	0.336	37	3	193849318				chr3:193851699-193852042	N_Shelf	Unclassified_Cell_type_specific
cg05360958	4.41744e-14	-0.489724	37	12	15038440	MGP	NM_000900	Body
cg18587063	4.43172e-14	-0.324323	37	11	122940457
cg21094405	4.44712e-14	-0.240076	37	13	113656117	MCF2L;MCF2L	NM_001112732;NM_024979	Body;Body	chr13:113656116-113656379	Island	Unclassified_Cell_type_specific
cg00311035	4.45585e-14	-0.326203	37	7	30176168	C7orf41	NM_152793	Body	chr7:30174230-30176169	Island	Promoter_Associated
cg01035815	4.50108e-14	0.336796	37	6	33600828	ITPR3	NM_002224	Body	chr6:33601102-33601733	N_Shore	Promoter_Associated
cg21711214	4.50185e-14	-0.374667	37	22	26875806	HPS4;HPS4	NM_152841;NM_022081	TSS1500;Body	chr22:26879458-26879930	N_Shelf	Unclassified_Cell_type_specific
cg02855207	4.50903e-14	-0.248626	37	11	73087016	RELT;RELT	NM_032871;NM_152222	TSS1500;TSS1500	chr11:73087229-73088294	N_Shore	Promoter_Associated
cg12760508	4.50969e-14	-0.258673	37	6	111200500	AMD1;AMD1	NM_001033059;NM_001634	5'UTR;Body	chr6:111195383-111197576	S_Shelf	Promoter_Associated
cg04773990	4.51124e-14	-0.370404	37	6	32820410	TAP1	NM_000593	Body	chr6:32820849-32822370	N_Shore
cg10780949	4.51926e-14	-0.224739	37	15	67418316	SMAD3;SMAD3;SMAD3	NM_005902;NM_001145102;NM_001145102	Body;1stExon;5'UTR
cg07481320	4.53651e-14	-0.482066	37	6	42739021						Promoter_Associated
cg20038219	4.5417e-14	-0.3468	37	7	73241729				chr7:73245434-73246045	N_Shelf
cg06539391	4.55106e-14	0.221161	37	6	32053641	TNXB	NM_019105	Body	chr6:32055067-32055601	N_Shore
cg15299233	4.55645e-14	-0.233382	37	15	75162173	SCAMP2	NM_005697	Body	chr15:75165373-75165903	N_Shelf
cg20699548	4.56386e-14	-0.298478	37	8	71060638	NCOA2	NM_006540	Body			Unclassified
cg19245758	4.57226e-14	-0.355496	37	3	101497779	FAM55C;FAM55C	NM_001134456;NM_145037	TSS1500;TSS1500	chr3:101497830-101498648	N_Shore	Promoter_Associated
cg03213259	4.58334e-14	0.344499	37	16	67189948	TRADD	NM_003789	Body	chr16:67188613-67189652	S_Shore	Unclassified
cg22947322	4.60276e-14	-0.392375	37	17	47091978	IGF2BP1;IGF2BP1	NM_006546;NM_001160423	Body;Body	chr17:47091973-47092211	Island
cg02830467	4.62053e-14	-0.448883	37	6	153018721	MYCT1	NM_025107	TSS1500
cg01819995	4.62724e-14	-0.331699	37	20	30537979	PDRG1	NM_030815	Body	chr20:30539523-30539959	N_Shore
cg16300030	4.64266e-14	-0.394173	37	6	32908980	HLA-DMB	NM_002118	TSS200			Unclassified
cg10805254	4.64592e-14	-0.284075	37	3	72433837	RYBP	NM_012234	Body
cg12593793	4.65593e-14	-0.238071	37	1	156074135						Unclassified_Cell_type_specific
cg11216632	4.66232e-14	-0.329937	37	1	155944655	ARHGEF2;ARHGEF2;ARHGEF2	NM_001162383;NM_001162384;NM_004723	Body;Body;5'UTR	chr1:155947678-155948490	N_Shelf	Promoter_Associated_Cell_type_specific
cg25814649	4.66514e-14	-0.303741	37	13	107143980	EFNB2	NM_004093	3'UTR	chr13:107145408-107145787	N_Shore
cg22989958	4.6737e-14	0.308943	37	2	74783039	DOK1	NM_001381	Body	chr2:74781494-74782685	S_Shore
cg24332002	4.70014e-14	-0.336142	37	1	22228582	HSPG2	NM_005529	Body			Unclassified_Cell_type_specific
cg24998110	4.70862e-14	-0.266884	37	17	80377265	C17orf101;C17orf101;HEXDC	NM_024648;NM_175902;NM_173620	TSS1500;TSS1500;5'UTR	chr17:80376412-80376761	S_Shore	Promoter_Associated
cg20837557	4.73076e-14	-0.300969	37	6	146864278	RAB32	NM_006834	TSS1500	chr6:146864481-146865426	N_Shore
cg05973028	4.73646e-14	-0.203544	37	8	56805707	LYN;LYN	NM_002350;NM_001111097	5'UTR;5'UTR
cg00382138	4.74021e-14	-0.268715	37	4	110723299	CFI;CFI	NM_000204;NM_000204	1stExon;5'UTR
cg19630667	4.74651e-14	0.203333	37	12	52774147	KRT84	NM_033045	Body			Unclassified_Cell_type_specific
cg00346985	4.75287e-14	0.316128	37	1	46940516				chr1:46940236-46940437	S_Shore
cg09409484	4.77593e-14	-0.310167	37	1	45770648	LOC400752	NR_024270	Body	chr1:45769213-45769917	S_Shore	Promoter_Associated
cg12407462	4.77722e-14	0.22352	37	5	76112776				chr5:76114562-76115044	N_Shore
cg11830800	4.77742e-14	0.331017	37	12	41087520	CNTN1;CNTN1	NM_175038;NM_001843	5'UTR;5'UTR	chr12:41086522-41087102	S_Shore
cg00421624	4.78868e-14	-0.209361	37	1	153746588	SLC27A3	NM_024330	TSS1500	chr1:153747655-153748698	N_Shore
cg02503763	4.80057e-14	-0.473098	37	3	127542386	MGLL;MGLL	NM_001003794;NM_007283	TSS1500;TSS1500	chr3:127541270-127542048	S_Shore
cg14479136	4.87347e-14	-0.22624	37	9	139222701	GPSM1;GPSM1;LOC26102	NM_001145638;NM_015597;NR_026964	Body;Body;TSS1500
cg25769450	4.87928e-14	-0.23248	37	22	23864945				chr22:23863760-23864379	S_Shore
cg03270929	4.92487e-14	-0.226962	37	3	46735315	ALS2CL	NM_147129	TSS200	chr3:46734731-46735717	Island	Promoter_Associated_Cell_type_specific
cg17852032	4.96178e-14	-0.344859	37	6	158066811	ZDHHC14;ZDHHC14	NM_153746;NM_024630	Body;Body
cg09693106	4.97477e-14	-0.682301	37	22	46449821	C22orf26;LOC150381	NM_018280;NR_027034	1stExon;Body	chr22:46449632-46450115	Island
cg13698691	5.00286e-14	0.27691	37	6	32064660	TNXB	NM_019105	Body	chr6:32063533-32065044	Island	Unclassified_Cell_type_specific
cg14553895	5.01291e-14	-0.337427	37	3	178899170	PIK3CA	NM_006218	5'UTR
cg22956254	5.02057e-14	-0.253857	37	12	7848647	GDF3	NM_020634	TSS1500
cg19483007	5.03108e-14	0.286991	37	3	149327651	WWTR1;WWTR1;WWTR1	NM_015472;NM_001168278;NM_001168280	Body;Body;Body			Unclassified_Cell_type_specific
cg08716982	5.03208e-14	-0.306956	37	5	179640174				chr5:179636009-179636444	S_Shelf
cg05701590	5.14869e-14	-0.216661	37	1	6086483	KCNAB2;KCNAB2;KCNAB2;KCNAB2	NM_172130;NM_003636;NM_003636;NM_172130	1stExon;1stExon;5'UTR;5'UTR	chr1:6086244-6086494	Island
cg00563932	5.1824e-14	-0.266791	37	9	139871049	PTGDS	NM_000954	TSS1500	chr9:139872237-139873143	N_Shore	Unclassified_Cell_type_specific
cg04632887	5.18708e-14	-0.246598	37	20	3065559	AVP	NM_000490	TSS200	chr20:3063005-3064146	S_Shore
cg06962918	5.20168e-14	0.213985	37	7	18127112				chr7:18125914-18127009	S_Shore
cg13100962	5.21715e-14	-0.347352	37	11	33921158
cg07470207	5.22417e-14	-0.293718	37	8	132828746
cg11158729	5.25429e-14	-0.221726	37	2	97427027	CNNM4	NM_020184	1stExon	chr2:97426800-97427208	Island	Promoter_Associated
cg10737521	5.25448e-14	-0.327316	37	5	179335243	TBC1D9B;TBC1D9B	NM_198868;NM_015043	TSS1500;TSS1500	chr5:179334344-179335115	S_Shore	Promoter_Associated
cg27105634	5.26523e-14	-0.246217	37	11	5255241	HBD	NM_000519	Body
cg22602105	5.29574e-14	0.203319	37	4	1166990	SPON2;LOC100130872-SPON2;SPON2	NM_001128325;NR_033182;NM_012445	TSS200;Body;TSS1500	chr4:1164515-1166582	S_Shore
cg00034559	5.31569e-14	0.267883	37	2	39892124	TMEM178;TMEM178	NM_152390;NM_001167959	TSS1500;TSS1500	chr2:39893121-39893496	N_Shore
cg12242450	5.31674e-14	0.302568	37	6	10555808	GCNT2;GCNT2	NM_001491;NM_145649	TSS200;Body
cg07644939	5.32138e-14	0.250718	37	2	241976658	SNED1	NM_001080437	Body	chr2:241974906-241975143	S_Shore	Promoter_Associated
cg20708135	5.33645e-14	0.20813	37	11	76493489	TSKU	NM_015516	TSS1500	chr11:76494416-76495672	N_Shore
cg20981219	5.33917e-14	-0.242873	37	14	77385200
cg20667364	5.35676e-14	0.464992	37	19	46807466	HIF3A;HIF3A;HIF3A	NM_152795;NM_152794;NM_022462	Body;Body;Body	chr19:46806998-46807617	Island
cg20315150	5.42031e-14	-0.272346	37	7	28647577	CREB5;CREB5;CREB5	NM_004904;NM_182899;NM_182898	Body;Body;Body			Unclassified_Cell_type_specific
cg07346187	5.46844e-14	-0.34851	37	6	149775621	ZC3H12D	NM_207360	Body	chr6:149777792-149778189	N_Shelf	Unclassified_Cell_type_specific
cg16356456	5.50603e-14	-0.307413	37	7	73720870	CLIP2;CLIP2	NM_032421;NM_003388	5'UTR;5'UTR	chr7:73720746-73720988	Island
cg16206504	5.54141e-14	-0.386149	37	13	114917223				chr13:114912875-114913457	S_Shelf	Unclassified_Cell_type_specific
cg13324103	5.55325e-14	-0.41072	37	10	29948428	SVIL	NM_003174	5'UTR			Promoter_Associated
cg08156867	5.55668e-14	-0.364331	37	16	3870330	CREBBP;CREBBP	NM_001079846;NM_004380	Body;Body
cg22337438	5.55769e-14	-0.32633	37	19	54327437	NLRP12;NLRP12	NM_144687;NM_144687	5'UTR;1stExon
cg19848940	5.57297e-14	-0.343572	37	12	112250795						Unclassified
cg01798157	5.58957e-14	-0.29368	37	1	203276595	BTG2	NM_006763	3'UTR	chr1:203274305-203275338	S_Shore	Promoter_Associated
cg11795488	5.59202e-14	-0.200707	37	1	65038492	CACHD1	NM_020925	Body
cg12793610	5.61036e-14	0.225547	37	4	154125637	TRIM2;TRIM2;TRIM2	NM_015271;NM_015271;NM_001130067	5'UTR;1stExon;5'UTR
cg09278098	5.66638e-14	-0.379858	37	12	84902512
cg00726046	5.70669e-14	-0.213408	37	20	43161260	PKIG;PKIG;PKIG	NM_007066;NM_181805;NM_181804	5'UTR;5'UTR;5'UTR	chr20:43160339-43160817	S_Shore	Promoter_Associated
cg04908588	5.72934e-14	-0.336784	37	1	8229825						Unclassified
cg06082920	5.74197e-14	-0.215361	37	1	51796003	TTC39A	NM_001144832	Body	chr1:51796097-51796589	N_Shore	Unclassified_Cell_type_specific
cg14953730	5.75788e-14	-0.262665	37	10	134498830	INPP5A	NM_005539	Body
cg19307939	5.76304e-14	0.220552	37	2	219719071
cg06574422	5.8197e-14	0.257931	37	12	111181673	PPP1CC	NM_002710	TSS1500	chr12:111180006-111181028	S_Shore
cg11644052	5.84547e-14	-0.206846	37	2	69665132	NFU1;NFU1;NFU1;NFU1	NM_015700;NM_001002755;NM_001002757;NM_001002756	TSS1500;TSS1500;TSS1500;TSS1500	chr2:69664291-69664816	S_Shore	Promoter_Associated
cg07739179	5.88684e-14	0.244933	37	17	42081810	NAGS;PYY;PYY	NM_153006;NM_004160;NM_004160	TSS1500;1stExon;5'UTR	chr17:42082027-42084972	N_Shore
cg14097568	5.88937e-14	-0.246536	37	1	94792942
cg11593482	5.89254e-14	-0.288282	37	3	119298420	ADPRH	NM_001125	TSS200	chr3:119298284-119298983	Island	Unclassified
cg07056299	5.89442e-14	-0.238134	37	7	73393148
cg21333674	5.92506e-14	-0.275396	37	8	96705765
cg13008538	5.94566e-14	-0.24096	37	7	3083741	CARD11	NM_032415	TSS200			Promoter_Associated
cg27448161	5.9522e-14	-0.337725	37	12	53472792	SPRYD3	NM_032840	Body	chr12:53472814-53473491	N_Shore	Promoter_Associated
cg26624021	5.95364e-14	-0.289201	37	16	56995739	CETP	NM_000078	TSS200
cg15954235	5.9577e-14	-0.324923	37	6	34514887	SPDEF	NM_012391	5'UTR	chr6:34512063-34512266	S_Shelf
cg19103000	5.95907e-14	-0.324068	37	3	9851819	TTLL3	NM_001025930	TSS200	chr3:9851476-9852171	Island	Promoter_Associated
cg21249754	6.02646e-14	-0.252814	37	12	7060206	PTPN6;PTPN6;PTPN6	NM_002831;NM_080548;NM_080549	TSS1500;Body;TSS1500
cg02294302	6.04264e-14	0.217177	37	1	47906276	FOXD2;FOXD2	NM_004474;NM_004474	3'UTR;1stExon	chr1:47902793-47905518	S_Shore
cg19590421	6.0566e-14	-0.246351	37	14	51327604						Promoter_Associated
cg25439632	6.10655e-14	-0.455667	37	8	49892209				chr8:49890386-49890874	S_Shore	Unclassified_Cell_type_specific
cg03984209	6.10891e-14	-0.27262	37	3	55920018	ERC2	NM_015576	Body
cg21222426	6.12152e-14	-0.407252	37	9	20339790
cg24838345	6.1401e-14	0.247984	37	8	125737353	MTSS1	NM_014751	Body	chr8:125739685-125741266	N_Shelf
cg00293660	6.14305e-14	-0.255338	37	6	55103999	HCRTR2	NM_001526	Body
cg23222472	6.15803e-14	-0.285226	37	7	112135961						Unclassified
cg02148612	6.19397e-14	-0.232492	37	1	248018816				chr1:248020330-248021252	N_Shore
cg13009608	6.22486e-14	-0.327157	37	8	81034420	TPD52;TPD52	NM_005079;NM_001025253	Body;Body
cg18282388	6.25235e-14	-0.344544	37	11	129716470	TMEM45B	NM_138788	5'UTR
cg08276042	6.26709e-14	-0.261336	37	16	2740348	KCTD5	NM_018992	Body
cg16604658	6.27213e-14	-0.223708	37	12	64847188	TBK1	NM_013254	5'UTR	chr12:64845599-64846314	S_Shore	Promoter_Associated
cg00350448	6.41383e-14	-0.264037	37	11	72433866	ARAP1;ARAP1;ARAP1	NM_001040118;NM_001135190;NM_015242	Body;TSS1500;TSS1500	chr11:72437676-72438005	N_Shelf	Promoter_Associated
cg22013564	6.4305e-14	-0.232055	37	7	100743832
cg12656272	6.44694e-14	-0.209721	37	3	100328186	GPR128	NM_032787	TSS1500
cg09428349	6.45386e-14	-0.265921	37	21	43346858	C2CD2;C2CD2	NM_015500;NM_199050	Body;TSS200			Unclassified
cg08194009	6.55382e-14	-0.527037	37	17	25707428						Unclassified
cg24601055	6.5588e-14	-0.279971	37	1	87372153	SEP15;SEP15	NM_203341;NM_004261	Body;Body
cg21117965	6.58133e-14	0.362649	37	2	220325369	SPEG	NM_005876	Body
cg25799589	6.61965e-14	-0.253377	37	4	146800380	ZNF827	NM_178835	Body
cg22792910	6.63706e-14	-0.350704	37	2	70009351	ANXA4	NM_001153	Body
cg02129885	6.64006e-14	-0.320948	37	20	30218466				chr20:30220394-30220662	N_Shore
cg07747220	6.71741e-14	-0.272731	37	20	3052115	OXT	NM_000915	TSS200	chr20:3052097-3053103	Island
cg02224369	6.85494e-14	-0.250924	37	11	33758529	CD59;CD59;CD59;CD59	NM_000611;NM_203330;NM_203329;NM_203331	TSS1500;TSS1500;TSS1500;TSS1500	chr11:33757476-33758122	S_Shore	Promoter_Associated
cg05896295	6.85855e-14	-0.20982	37	19	41812492	HNRNPUL1;HNRNPUL1	NM_144732;NM_007040	3'UTR;3'UTR	chr19:41816025-41816350	N_Shelf
cg00089464	6.89205e-14	-0.216397	37	6	29717223	LOC285830;LOC285830	NR_026972;NR_026973	TSS1500;TSS1500	chr6:29716468-29717158	S_Shore	Promoter_Associated
cg05084827	6.92403e-14	-0.52196	37	2	55402999	C2orf63;C2orf63	NM_001135598;NM_152385	Body;Body			Unclassified_Cell_type_specific
cg01440452	6.98858e-14	0.265914	37	5	139491579				chr5:139492723-139492966	N_Shore
cg15659420	7.00767e-14	-0.318827	37	11	20034979	NAV2;NAV2;NAV2	NM_182964;NM_001111018;NM_145117	Body;Body;Body
cg16364675	7.01782e-14	-0.269972	37	14	103096221	RCOR1	NM_015156	Body
cg25447164	7.02778e-14	0.430708	37	17	78417789				chr17:78417835-78418089	N_Shore
cg11860434	7.08031e-14	-0.263979	37	7	102067440						Promoter_Associated
cg23651872	7.10449e-14	0.422137	37	17	77924733	TBC1D16	NM_019020	Body	chr17:77922721-77922973	S_Shore	Unclassified_Cell_type_specific
cg25701646	7.11105e-14	-0.404178	37	3	57969522						Unclassified
cg08548882	7.13646e-14	0.225099	37	6	150953085	PLEKHG1	NM_001029884	5'UTR
cg14335429	7.17624e-14	-0.267482	37	8	42342083	SLC20A2	NM_006749	5'UTR
cg25095518	7.17926e-14	-0.21681	37	2	98329337	ZAP70	NM_001079	TSS1500
cg16973527	7.1859e-14	-0.310291	37	15	70767570						Unclassified_Cell_type_specific
cg21829239	7.19833e-14	-0.329525	37	1	160608184	SLAMF1	NM_003037	Body			Unclassified_Cell_type_specific
cg12492496	7.26798e-14	-0.219791	37	19	18271859	PIK3R2	NM_005027	Body	chr19:18271738-18272232	Island	Promoter_Associated
cg24400630	7.2915e-14	-0.230537	37	1	89728035	GBP5;GBP5	NM_001134486;NM_052942	Body;Body
cg20555772	7.32267e-14	-0.399754	37	6	137630455
cg15951188	7.33301e-14	0.351885	37	17	7832680	KCNAB3	NM_004732	1stExon	chr17:7832532-7833164	Island
cg22158051	7.35037e-14	-0.35527	37	5	143172092
cg14600987	7.35097e-14	-0.270457	37	11	1952678	TNNT3;TNNT3;TNNT3;TNNT3	NM_001042781;NM_006757;NM_001042780;NM_001042782	Body;Body;Body;Body	chr11:1948915-1949188	S_Shelf
cg16348385	7.3975e-14	-0.268755	37	16	30106822	YPEL3;YPEL3;YPEL3	NM_031477;NM_001145524;NM_031477	1stExon;5'UTR;5'UTR	chr16:30107511-30107875	N_Shore	Promoter_Associated
cg25502093	7.40587e-14	-0.215911	37	5	159827333	C5orf54	NM_022090	TSS1500	chr5:159826808-159827111	S_Shore
cg01020263	7.43167e-14	-0.479081	37	16	50732073	NOD2	NM_022162	Body			Promoter_Associated
cg21251385	7.46586e-14	-0.39024	37	20	52277050				chr20:52276744-52277051	Island	Unclassified_Cell_type_specific
cg00187686	7.4704e-14	-0.349741	37	11	59634218	TCN1	NM_001062	TSS200
cg13809236	7.48451e-14	0.222659	37	11	45908036	MAPK8IP1	NM_005456	Body	chr11:45907006-45907809	S_Shore
cg13582028	7.48727e-14	-0.420819	37	8	631115	ERICH1	NM_207332	Body
cg03684807	7.52043e-14	0.44363	37	22	46457384				chr22:46457095-46458028	Island
cg16958524	7.52069e-14	-0.200319	37	3	119187511	KTELC1;KTELC1	NR_024265;NM_152305	TSS1500;TSS1500	chr3:119187747-119188308	N_Shore	Promoter_Associated_Cell_type_specific
cg24049451	7.53096e-14	0.229782	37	17	37826163	PNMT	NM_002686	Body	chr17:37823693-37824989	S_Shore	Unclassified_Cell_type_specific
cg05231308	7.56669e-14	0.242188	37	2	27531163	UCN	NM_003353	TSS200	chr2:27529083-27531465	Island
cg21301224	7.57673e-14	-0.267892	37	8	56813677	LYN;LYN	NM_002350;NM_001111097	5'UTR;5'UTR
cg07447742	7.58302e-14	0.275367	37	13	49793170	MLNR	NM_001507	TSS1500	chr13:49794125-49795542	N_Shore
cg04728978	7.60236e-14	-0.389186	37	2	167660297						Unclassified_Cell_type_specific
cg14341254	7.66938e-14	-0.239905	37	9	136499189
cg25850808	7.70689e-14	-0.35012	37	6	74405048	CD109;CD109;CD109	NM_001159588;NM_133493;NM_001159587	TSS1500;TSS1500;TSS1500	chr6:74405600-74406021	N_Shore
cg04340585	7.77516e-14	-0.281231	37	14	46791389
cg18900591	7.9951e-14	0.436937	37	20	50419193	SALL4	NM_020436	TSS200	chr20:50417312-50419045	S_Shore
cg13836518	8.01975e-14	-0.291014	37	9	100883593	CORO2A;CORO2A	NM_052820;NM_003389	3'UTR;3'UTR	chr9:100881098-100881660	S_Shore	Unclassified
cg16545743	8.03981e-14	-0.271297	37	5	131396250	IL3	NM_000588	TSS200
cg19112957	8.04246e-14	-0.262406	37	11	47736463	AGBL2	NM_024783	TSS200	chr11:47736739-47737106	N_Shore	Promoter_Associated
cg06761220	8.08891e-14	-0.325986	37	2	239078090
cg03030757	8.10189e-14	-0.239763	37	6	35420754	FANCE	NM_021922	Body	chr6:35419879-35420766	Island
cg24082677	8.11233e-14	-0.257807	37	5	38105272
cg25486399	8.13071e-14	-0.311959	37	12	55376897	KIAA0748;KIAA0748	NM_001136030;NM_001098815	5'UTR;TSS1500
cg19901523	8.14381e-14	-0.585763	37	14	107253273
cg19914919	8.2197e-14	-0.350252	37	2	161992878	TANK;TANK	NM_004180;NM_133484	TSS1500;TSS1500
cg05825244	8.30189e-14	0.451693	37	20	2730488	EBF4	NM_001110514	Body	chr20:2729997-2730797	Island
cg01589860	8.31037e-14	-0.30464	37	11	72433836	ARAP1;ARAP1;ARAP1	NM_001040118;NM_001135190;NM_015242	Body;TSS1500;TSS1500	chr11:72437676-72438005	N_Shelf	Promoter_Associated
cg18176482	8.34003e-14	-0.213846	37	1	161128720	USP21;USP21	NM_012475;NM_001014443	TSS1500;TSS1500	chr1:161129138-161129689	N_Shore	Promoter_Associated
cg17865555	8.36611e-14	0.356983	37	19	49133647	SPHK2	NM_020126	3'UTR	chr19:49132603-49134291	Island	Gene_Associated
cg13694343	8.5127e-14	-0.30115	37	17	76876206	TIMP2	NM_003255	Body			Unclassified_Cell_type_specific
cg25095951	8.52307e-14	-0.217134	37	12	56435247	RPS26	NM_001029	TSS1500	chr12:56435573-56436406	N_Shore	Promoter_Associated
cg16357582	8.57264e-14	-0.218329	37	1	201476557	CSRP1;CSRP1	NM_001144773;NM_004078	TSS200;TSS200	chr1:201475885-201476516	S_Shore	Promoter_Associated
cg09307468	8.69772e-14	-0.269246	37	6	144386093	PLAGL1;PLAGL1	NM_001080955;NM_001080951	TSS1500;TSS1500	chr6:144384894-144385888	S_Shore	Promoter_Associated
cg08416522	8.70232e-14	-0.289501	37	21	30451568	C21orf7	NM_020152	TSS1500			Unclassified_Cell_type_specific
cg10206969	8.71332e-14	-0.3273	37	7	5518392	FBXL18	NM_024963	3'UTR	chr7:5521368-5521615	N_Shelf
cg08573679	8.71637e-14	-0.212412	37	6	125684510				chr6:125684544-125684865	N_Shore
cg23588384	8.73983e-14	-0.370379	37	8	144684634				chr8:144679237-144681851	S_Shelf	Unclassified_Cell_type_specific
cg10778971	8.74532e-14	-0.338342	37	14	94577101	IFI27;IFI27;IFI27;IFI27	NM_005532;NM_005532;NM_001130080;NM_001130080	5'UTR;1stExon;1stExon;5'UTR
cg27518892	8.78713e-14	-0.338661	37	16	57566936	CCDC102A	NM_033212	5'UTR	chr16:57569848-57570844	N_Shelf	Unclassified_Cell_type_specific
cg21483092	8.81466e-14	-0.274034	37	4	3371520	RGS12;RGS12;RGS12	NM_198227;NM_198229;NM_002926	TSS1500;Body;Body	chr4:3374733-3374998	N_Shelf	Promoter_Associated
cg18083704	8.84151e-14	-0.325308	37	3	9851847	TTLL3	NM_001025930	TSS200	chr3:9851476-9852171	Island	Promoter_Associated
cg02378269	8.84652e-14	-0.257562	37	15	40697591	IVD;IVD	NM_002225;NM_001159508	TSS200;TSS200	chr15:40697781-40698368	N_Shore	Promoter_Associated
cg02699829	8.8572e-14	-0.323775	37	19	13216355	TRMT1;TRMT1;TRMT1	NM_001142554;NM_017722;NM_001136035	Body;Body;Body	chr19:13215244-13215543	S_Shore	Promoter_Associated
cg08942875	8.87255e-14	-0.236628	37	4	48908902	OCIAD2;OCIAD2	NM_152398;NM_001014446	TSS200;TSS200	chr4:48908292-48908850	S_Shore	Promoter_Associated
cg15462501	8.9025e-14	-0.348976	37	22	40437196				chr22:40440852-40441810	N_Shelf
cg14396758	8.96599e-14	-0.253187	37	4	37689379	RELL1;RELL1	NM_001085399;NM_001085400	TSS1500;TSS1500	chr4:37687401-37688613	S_Shore
cg14375747	8.97492e-14	0.311229	37	12	1675969	FBXL14	NM_152441	Body
cg00225623	8.98741e-14	-0.242373	37	13	24845891	SPATA13;SPATA13	NM_001166271;NM_153023	Body;Body			Promoter_Associated
cg04952627	9.0245e-14	-0.252735	37	7	630507	PRKAR1B;PRKAR1B;PRKAR1B;PRKAR1B;PRKAR1B;PRKAR1B	NM_001164759;NM_001164762;NM_001164758;NM_001164760;NM_001164761;NM_002735	Body;Body;Body;Body;Body;Body	chr7:631836-632135	N_Shore
cg10844760	9.03062e-14	-0.279021	37	2	7017723	RSAD2	NM_080657	TSS200			Unclassified_Cell_type_specific
cg07388493	9.08878e-14	-0.238018	37	1	39491459	NDUFS5	NM_004552	TSS1500			Promoter_Associated_Cell_type_specific
cg15572436	9.09104e-14	-0.285334	37	11	62767169	SLC22A8	NM_004254	Body
cg22708087	9.19354e-14	-0.253599	37	13	32780062	FRY	NM_023037	Body
cg19697042	9.21648e-14	-0.267757	37	15	92080308
cg10101634	9.24007e-14	-0.201955	37	3	32432642	CMTM7;CMTM7	NM_138410;NM_181472	TSS1500;TSS1500	chr3:32433104-32434162	N_Shore
cg12990614	9.24753e-14	0.227533	37	22	38379749	SOX10	NM_006941	Body	chr22:38379093-38379964	Island
cg08330031	9.27778e-14	-0.313379	37	10	104623503	C10orf32;C10orf32	NM_001136200;NM_144591	3'UTR;3'UTR
cg02871985	9.33183e-14	-0.237136	37	2	43398154				chr2:43398040-43398276	Island
cg16677448	9.34761e-14	0.294385	37	19	36004699	DMKN;DMKN;DMKN;DMKN	NM_001126056;NM_001126057;NM_001126058;NM_033317	TSS200;TSS200;TSS200;TSS200
cg15832822	9.34806e-14	-0.478727	37	15	45018591
cg08324090	9.36504e-14	-0.258595	37	17	7253189	ACAP1	NM_014716	Body	chr17:7253298-7253764	N_Shore	Promoter_Associated
cg13533061	9.46617e-14	-0.327231	37	17	74712429	JMJD6	NM_001081461	3'UTR
cg16706260	9.52515e-14	-0.312618	37	12	27849370	REP15	NM_001029874	TSS200
cg22867643	9.54653e-14	-0.218867	37	6	114292802	HDAC2	NM_001527	TSS1500	chr6:114291411-114292767	S_Shore
cg26077811	9.63197e-14	0.307223	37	11	119232263	USP2;USP2	NM_004205;NM_171997	Body;Body	chr11:119234480-119235214	N_Shelf	Unclassified_Cell_type_specific
cg18196506	9.68495e-14	-0.480291	37	14	107281450						Unclassified
cg09849405	9.70575e-14	-0.256536	37	16	66612955	CMTM1;CMTM1;CMTM2;CMTM1;CMTM1;CMTM1;CMTM1;CMTM1;CMTM1	NM_181270;NM_181283;NM_144673;NM_181271;NM_181269;NM_052999;NM_181268;NM_181296;NM_181272	3'UTR;3'UTR;TSS1500;3'UTR;3'UTR;3'UTR;3'UTR;3'UTR;3'UTR	chr16:66612749-66613412	Island	Unclassified_Cell_type_specific
cg20918682	9.7149e-14	0.230367	37	20	6034694	LRRN4	NM_152611	TSS200	chr20:6032675-6033517	S_Shore
cg12073319	9.75454e-14	-0.310251	37	4	15965025	FGFBP2	NM_031950	TSS200			Unclassified
cg08229360	9.75686e-14	-0.251326	37	3	37904475	CTDSPL;CTDSPL	NM_005808;NM_001008392	Body;Body	chr3:37901938-37904039	S_Shore	Unclassified_Cell_type_specific
cg15557459	9.83988e-14	-0.243871	37	1	43152179	YBX1	NM_004559	Body	chr1:43147500-43149016	S_Shelf
cg05133853	9.89727e-14	0.316886	37	11	5265008	HBBP1	NR_001589	TSS200
cg21042276	9.92844e-14	0.266702	37	6	32038541	TNXB	NM_019105	Body
cg08003402	1.0071e-13	-0.321675	37	3	15311021	SH3BP5;SH3BP5	NM_001018009;NM_004844	Body;Body			Promoter_Associated
cg00059652	1.01947e-13	-0.40969	37	17	67605498
cg21594043	1.0329e-13	-0.239788	37	15	92491578	SLCO3A1;SLCO3A1	NM_001145044;NM_013272	Body;Body
cg08843623	1.03348e-13	-0.206546	37	16	85627648
cg13304609	1.03706e-13	-0.241247	37	1	79085162	IFI44L	NM_006820	TSS1500
cg08012287	1.04885e-13	0.232204	37	11	66315298	ACTN3	NM_001104	Body	chr11:66313169-66313822	S_Shore	Unclassified_Cell_type_specific
cg02203380	1.05121e-13	-0.261231	37	7	30173809	C7orf41	NM_152793	TSS1500	chr7:30174230-30176169	N_Shore
cg13283635	1.05616e-13	-0.297134	37	20	61450653	COL9A3	NM_001853	Body	chr20:61447685-61448891	S_Shore	Unclassified_Cell_type_specific
cg24849633	1.05988e-13	-0.219804	37	22	51142900	SHANK3	NM_001080420	Body	chr22:51142802-51143308	Island	Unclassified_Cell_type_specific
cg11050793	1.06222e-13	-0.284204	37	12	124876650	NCOR2;NCOR2	NM_006312;NM_001077261	Body;Body	chr12:124873241-124874008	S_Shelf	Promoter_Associated
cg20519373	1.06519e-13	0.286417	37	8	119456570	SAMD12;SAMD12	NM_001101676;NM_207506	Body;Body			Unclassified_Cell_type_specific
cg08973950	1.06544e-13	-0.406478	37	7	1083309	C7orf50;C7orf50;C7orf50	NM_001134395;NM_032350;NM_001134396	Body;Body;Body	chr7:1084387-1084595	N_Shore	Promoter_Associated
cg19356022	1.06561e-13	-0.204294	37	1	154943932	SHC1;SHC1;SHC1;SHC1	NM_003029;NM_001130041;NM_001130040;NM_183001	5'UTR;5'UTR;TSS1500;TSS1500	chr1:154946237-154946498	N_Shelf
cg14264316	1.06869e-13	-0.219459	37	9	134280803						Promoter_Associated_Cell_type_specific
cg11802899	1.07364e-13	-0.429042	37	14	52867870						Unclassified_Cell_type_specific
cg22021756	1.07412e-13	-0.205091	37	12	49318740	FKBP11;FKBP11;FKBP11	NM_001143782;NM_016594;NM_001143781	Body;Body;TSS200	chr12:49318486-49319476	Island	Promoter_Associated
cg09234378	1.07607e-13	-0.309577	37	15	90455792	C15orf38	NM_182616	Body	chr15:90455562-90456263	Island	Unclassified_Cell_type_specific
cg10094191	1.08398e-13	-0.30553	37	1	160855148	ITLN1	NM_017625	TSS200
cg13825574	1.08568e-13	-0.22552	37	9	140117257	RNF208	NM_031297	TSS1500	chr9:140115986-140118466	Island
cg04626878	1.08689e-13	-0.292404	37	20	62168809	PTK6	NM_005975	TSS200	chr20:62168432-62168684	S_Shore
cg09202851	1.09271e-13	0.225154	37	11	567966				chr11:567938-569461	Island	Promoter_Associated_Cell_type_specific
cg25324068	1.09606e-13	-0.318795	37	17	7462249	TNFSF13;TNFSF13;TNFSF13;TNFSF13;TNFSF12-TNFSF13;TNFSF13;TNFSF13	NM_003808;NM_172087;NM_003808;NM_172087;NM_172089;NM_172088;NM_172088	5'UTR;5'UTR;1stExon;1stExon;Body;1stExon;5'UTR	chr17:7464666-7465823	N_Shelf
cg05571472	1.10152e-13	-0.242803	37	6	31802104	C6orf48;SNORD48;C6orf48	NM_001040437;NR_002745;NM_001040438	TSS1500;TSS1500;TSS1500	chr6:31802598-31802823	N_Shore	Promoter_Associated
cg02625222	1.1076e-13	0.331385	37	9	126135169	CRB2	NM_173689	Body	chr9:126135407-126136193	N_Shore
cg16678564	1.1138e-13	-0.225564	37	8	21916802	EPB49;EPB49;EPB49;EPB49;EPB49;EPB49;EPB49;EPB49	NM_001978;NM_001114136;NM_001114138;NM_001114135;NM_001978;NM_001114138;NM_001114137;NM_001114139	1stExon;5'UTR;1stExon;5'UTR;5'UTR;5'UTR;5'UTR;5'UTR	chr8:21914275-21914525	S_Shelf	Unclassified_Cell_type_specific
cg02610360	1.1182e-13	-0.303167	37	11	120197521	TMEM136	NM_174926	5'UTR	chr11:120195805-120196372	S_Shore
cg26027170	1.12359e-13	-0.31994	37	17	37394705						Promoter_Associated
cg09790270	1.12715e-13	-0.207502	37	1	205774639	SLC41A1	NM_173854	Body
cg01030534	1.13131e-13	-0.588444	37	7	143579698	FAM115A	NM_014719	5'UTR	chr7:143582125-143582610	N_Shelf	Unclassified_Cell_type_specific
cg19455322	1.13184e-13	-0.201588	37	3	46735335	ALS2CL	NM_147129	TSS200	chr3:46734731-46735717	Island	Promoter_Associated_Cell_type_specific
cg27054084	1.13946e-13	-0.245214	37	5	122851781	CSNK1G3;CSNK1G3;CSNK1G3;CSNK1G3	NM_001044722;NM_004384;NM_001031812;NM_001044723	5'UTR;5'UTR;5'UTR;5'UTR	chr5:122847661-122848292	S_Shelf	Unclassified_Cell_type_specific
cg17429236	1.14062e-13	-0.255369	37	7	150694028	NOS3;NOS3;NOS3;NOS3	NM_001160109;NM_001160111;NM_001160110;NM_000603	Body;Body;Body;Body			Unclassified_Cell_type_specific
cg09780964	1.14159e-13	-0.274377	37	16	89119135				chr16:89118801-89119152	Island	Unclassified_Cell_type_specific
cg25843003	1.1429e-13	-0.35505	37	6	31431312	HCP5	NM_006674	3'UTR			Promoter_Associated
cg15089077	1.14447e-13	0.245052	37	1	55246867	TTC22	NM_001114108	3'UTR	chr1:55246742-55247519	Island
cg10819350	1.14787e-13	-0.285546	37	19	10655686	ATG4D	NM_032885	Body	chr19:10654228-10655042	S_Shore	Promoter_Associated_Cell_type_specific
[truncated: 3,939 more rows]
