# Supplementary material for: Comparison of DNA methylation profiles in human fetal and adult red blood cell progenitors
Source: Genome Med. 2015 Jan 20;7(1):1. doi: 10.1186/s13073-014-0122-2 (PMC4298057; doi:10.1186/s13073-014-0122-2)
Supplement: Additional file 3: Table S3. — Genes, promoters, and erythroid enhancers that are differentially methylated when comparing fetal and adult erythroblasts. [file 13073_2014_122_MOESM3_ESM.xls]

## Sheet: Supplementary Table S3
Table S3. Genes, promoters and erythroid enhancers that are differentially methylated when comparing fetal and adult erythroblasts.
Region	CHR	START	END	P	Number of CpGs	Mean Δβadult-fetal	Gene symbol	Type
NM_001257361_up_1500_chr1_110165110_f_+_promoter	chr1	110165109	110166659	2.48066e-22	2	-0.322659	AMPD2	promoter
BM_2256	chr1	12269985	12271193	2.69987e-22	2	-0.302051	NA	enhancer
BM_1995	chr19	1073681	1075908	3.46961e-22	5	-0.671298	HMHA1	enhancer_Adult-High
NM_001253909_+_gene	chr10	5136567	5140368	4.62188e-22	1	-0.773071	AKR1C3	gene
BM_2283	chr1	154435841	154436921	4.81993e-22	1	-0.652191	NA	enhancer
BM_231	chr10	91133225	91135490	4.96676e-22	1	-0.406737	NA	enhancer
CO_94	chr10	46073035	46078694	1.39321e-21	1	-0.36033	NA	enhancer
NM_153267_up_1500_chr9_72656997_f_+_promoter	chr9	72656996	72658546	3.33689e-21	1	0.49339	MAMDC2	promoter
BM_1042	chr14	22900384	22903589	4.3891e-21	2	-0.494741	NA	enhancer
NM_018295_up_1500_chr7_134831266_f_+_promoter	chr7	134831265	134832815	8.99753e-21	5	-0.424878	TMEM140	promoter
BM_2878	chr20	4952908	4955355	1.05618e-20	1	-0.597549	NA	enhancer
BM_4687	chr6	31677855	31680374	1.08999e-20	3	-0.330071	NA	enhancer
BM_1241	chr15	40360810	40362621	1.15151e-20	1	-0.452323	NA	enhancer
BM_3535	chr2	97484263	97485376	1.46969e-20	1	-0.515722	NA	enhancer
BM_5400	chr9	127885690	127890421	7.49571e-20	1	-0.43064	SCAI	enhancer_Adult-High
NM_000518_up_1500_chr11_5248302_r_-_promoter	chr11	5248251	5249801	1.11028e-19	2	-0.384884	HBB	promoter
FL_1897	chr5	153573422	153581247	1.63197e-19	1	-0.31064	NA	enhancer
BM_1296	chr15	64302595	64303618	2.01718e-19	1	-0.293373	NA	enhancer
BM_4677	chr6	30719108	30721170	2.91931e-19	8	-0.40155	NA	enhancer
BM_1036	chr14	107280991	107281857	4.29208e-19	2	-0.538947	NA	enhancer
BM_3025	chr22	29426008	29427163	4.46643e-19	4	-0.249137	NA	enhancer
FL_1354	chr22	40436559	40437814	7.81598e-19	2	-0.409227	NA	enhancer
BM_3141	chr2	111892956	111894442	7.90009e-19	1	-0.530321	BCL2L11	enhancer_Fetal-High
BM_1303	chr15	64888252	64889959	8.38252e-19	1	-0.543385	NA	enhancer
BM_4461	chr6	106551176	106551951	9.22398e-19	2	-0.418742	NA	enhancer
BM_3493	chr2	70297335	70298558	9.38399e-19	1	-0.506434	NA	enhancer
NM_006820_up_1500_chr1_79084588_f_+_promoter	chr1	79084587	79086137	9.59665e-19	5	-0.363786	IFI44L	promoter
BM_3861	chr3	40543103	40545089	1.01449e-18	1	-0.520512	NA	enhancer
CO_3247	chr5	134468106	134473307	1.1946e-18	1	-0.545778	NA	enhancer
BM_5423	chr9	131801944	131803770	1.33061e-18	1	0.320284	NA	enhancer
NR_028501_up_1500_chr2_233251755_r_-_promoter	chr2	233251704	233253254	1.52166e-18	1	0.472502	ECEL1P2	promoter
BM_1518	chr16	67575413	67576607	1.53781e-18	1	-0.485683	NA	enhancer
NR_028272_+_gene	chr11	65190268	65194003	2.75565e-18	7	-0.235088	NEAT1	gene
BM_4343	chr5	172461800	172463317	2.89849e-18	1	-0.545632	NA	enhancer
BM_4413	chr5	6728028	6730842	3.2573e-18	1	-0.617624	NA	enhancer
NR_027034_up_1500_chr22_46448226_f_+_promoter	chr22	46448225	46449775	3.50875e-18	6	-0.593379	RP6-109B7.3	promoter
NR_049771_+_gene	chr3	31745704	31763078	4.10584e-18	1	-0.452686	OSBPL10-AS1	gene
NR_026945_+_gene	chr5	169758434	169762104	5.23422e-18	1	-0.340167	LOC257358	gene
NM_018280_-_gene	chr22	46446338	46450024	6.18592e-18	8	-0.600367	C22orf26	gene
BM_2608	chr1	41947741	41948838	7.70218e-18	1	-0.30005	NA	enhancer
NM_001882_up_1500_chr5_76247180_f_+_promoter	chr5	76247179	76248729	8.64232e-18	2	-0.213845	CRHBP	promoter
NM_173482_up_1500_chr19_15120039_f_+_promoter	chr19	15120038	15121588	1.05353e-17	6	0.245713	CCDC105	promoter
BM_1484	chr16	50346078	50349339	1.26228e-17	3	-0.336215	NA	enhancer
BM_931	chr13	47229362	47230669	1.32157e-17	1	-0.606188	NA	enhancer
BM_2013	chr19	11313407	11316016	1.37358e-17	2	-0.346403	NA	enhancer
CO_521	chr12	47662386	47668835	1.42316e-17	1	-0.220269	NA	enhancer
BM_343	chr11	3144675	3146436	1.57367e-17	2	-0.22954	NA	enhancer
NM_001145102_up_1500_chr15_67416554_f_+_promoter	chr15	67416553	67418103	1.60917e-17	3	-0.243373	SMAD3	promoter
NM_153000_up_1500_chr18_10453125_f_+_promoter	chr18	10453124	10454674	1.61821e-17	3	0.241472	APCDD1	promoter
BM_1760	chr17	48928654	48929815	1.80325e-17	1	-0.25483	NA	enhancer
BM_5198	chr8	144611377	144612451	1.81998e-17	1	-0.436719	NA	enhancer
BM_1301	chr15	64813343	64814838	1.9248e-17	1	-0.334572	NA	enhancer
BM_1586	chr16	85706686	85710686	2.09046e-17	1	-0.443867	NA	enhancer
NM_018284_-_gene	chr1	89472359	89488549	2.33555e-17	1	-0.357641	GBP3	gene
BM_868	chr13	25485061	25486352	2.44547e-17	1	-0.476194	NA	enhancer
BM_521	chr12	108959301	108960589	2.67627e-17	1	-0.464503	NA	enhancer
NM_004732_up_1500_chr17_7832754_r_-_promoter	chr17	7832703	7834253	2.7201e-17	7	0.479176	KCNAB3	promoter
NM_017806_up_1500_chr20_62366478_f_+_promoter	chr20	62366477	62368027	3.17401e-17	9	-0.220909	LIME1	promoter
NM_080657_+_gene	chr2	7017795	7038363	3.27077e-17	2	-0.479834	RSAD2	gene
CO_210	chr11	114317786	114322526	3.45768e-17	1	-0.450858	REXO2	enhancer_Adult-High
BM_1723	chr17	43241850	43243120	3.54716e-17	1	-0.270847	NA	enhancer
NM_138424_up_1500_chr9_116861338_r_-_promoter	chr9	116861287	116862837	3.72182e-17	4	0.269357	KIF12	promoter
FL_2	chr10	101942415	101944361	3.74985e-17	2	-0.265856	NA	enhancer
BM_1666	chr17	30234021	30234996	3.87174e-17	1	-0.358165	NA	enhancer
BM_1743	chr17	47098595	47100027	5.02324e-17	1	-0.227946	NA	enhancer
NR_039738_up_1500_chr15_75081099_r_-_promoter	chr15	75081048	75082598	5.68733e-17	1	-0.379474	MIR4513	promoter
FL_548	chr15	75078743	75083723	5.68733e-17	1	-0.379474	NA	enhancer
BM_5022	chr7	55614136	55615599	5.97309e-17	1	-0.23851	NA	enhancer
CO_3877	chr7	77356118	77359195	6.17203e-17	1	-0.378062	NA	enhancer
CO_4037	chr8	71126196	71128372	6.27329e-17	1	-0.371158	NA	enhancer
BM_3336	chr2	218766377	218770986	7.7361e-17	6	-0.332863	NA	enhancer
NM_003881_up_1500_chr20_43342385_f_+_promoter	chr20	43342384	43343934	7.80535e-17	3	-0.297087	WISP2	promoter
NR_034002_-_gene	chr13	113621797	113622952	9.42857e-17	8	-0.259923	MCF2L-AS1	gene
BM_2443	chr1	208056284	208059809	1.09021e-16	2	-0.278077	NA	enhancer
NM_001102386_-_gene	chr7	80087986	80141242	1.12281e-16	1	-0.556943	GNAT3	gene
NM_000518_-_gene	chr11	5246695	5248301	1.19362e-16	1	-0.420397	HBB	gene
NM_004953_up_1500_chr3_184036601_f_+_promoter	chr3	184036600	184038150	1.33841e-16	3	-0.280618	EIF4G1	promoter
BM_4280	chr5	139057024	139059478	1.49755e-16	1	-0.428967	NA	enhancer
NM_000915_up_1500_chr20_3050766_f_+_promoter	chr20	3050765	3052315	1.74022e-16	8	-0.264163	OXT	promoter
NM_001024822_-_gene	chr14	21058239	21058982	1.84638e-16	1	-0.36323	RNASE12	gene
BM_3614	chr3	128913955	128915611	1.86642e-16	1	-0.380515	NA	enhancer
CO_2749	chr2	99131190	99132827	2.15638e-16	1	-0.22474	NA	enhancer
BM_1284	chr15	59976210	59979051	2.17946e-16	1	-0.56212	NA	enhancer
NM_147161_up_1500_chr1_55012307_f_+_promoter	chr1	55012306	55013856	2.69884e-16	4	-0.277409	ACOT11	promoter
BM_593	chr12	123725985	123727271	2.84556e-16	1	-0.307814	NA	enhancer
BM_292	chr11	119629006	119631423	2.89757e-16	1	-0.534891	NA	enhancer
FL_153	chr11	47968194	47969666	3.02792e-16	1	-0.27945	NA	enhancer
BM_4378	chr5	42839745	42841797	3.09563e-16	1	-0.550697	SEPP1	enhancer_Adult-High
CO_1355	chr17	76754485	76756727	3.39613e-16	1	-0.372991	NA	enhancer
NM_182537_up_1500_chr3_183747832_f_+_promoter	chr3	183747831	183749381	3.55278e-16	2	0.260001	HTR3D	promoter
CO_2835	chr3	152046066	152051304	3.65314e-16	2	-0.272673	NA	enhancer
NR_034003_up_1500_chr8_61880308_r_-_promoter	chr8	61880257	61881807	3.74203e-16	1	-0.459278	LOC100130298	promoter
BM_542	chr12	113668188	113671837	3.76518e-16	1	-0.569102	NA	enhancer
BM_3553	chr3	101881240	101882711	4.2066e-16	1	-0.447479	NA	enhancer
NM_001491_up_1500_chr6_10554449_f_+_promoter	chr6	10554448	10555998	4.37662e-16	2	0.2881	GCNT2	promoter
CO_1271	chr17	42356302	42363477	4.72301e-16	1	0.381229	NA	enhancer
BM_5019	chr7	5516777	5519587	4.95933e-16	4	-0.25148	NA	enhancer
BM_1311	chr15	67381586	67385176	5.37675e-16	2	-0.203082	NA	enhancer
BM_3038	chr22	30128773	30132321	5.41064e-16	1	-0.508325	NA	enhancer
NM_031950_up_1500_chr4_15964860_r_-_promoter	chr4	15964809	15966359	5.43715e-16	8	-0.250963	FGFBP2	promoter
BM_3718	chr3	16377429	16381329	5.72166e-16	1	-0.253347	RFTN1	enhancer_Adult-High
NM_012098_up_1500_chr9_129885045_r_-_promoter	chr9	129884994	129886544	5.7472e-16	1	-0.2738	ANGPTL2	promoter
FL_1401	chr2	131094472	131095555	6.22959e-16	1	0.601771	NA	enhancer
CO_1928	chr1	234976128	234979587	6.66096e-16	1	0.249917	NA	enhancer
CO_2046	chr1	53217034	53218501	7.89883e-16	1	-0.228334	NA	enhancer
NM_003265_up_1500_chr4_186988809_f_+_promoter	chr4	186988808	186990358	1.2052e-15	4	-0.250364	TLR3	promoter
NM_020436_up_1500_chr20_50419049_r_-_promoter	chr20	50418998	50420548	1.22242e-15	6	0.289478	SALL4	promoter
NR_026651_+_gene	chr22	19010136	19011063	1.43649e-15	2	-0.348653	DGCR10	gene
NM_001014446_up_1500_chr4_48908816_r_-_promoter	chr4	48908765	48910315	1.49694e-15	6	-0.261633	OCIAD2	promoter
CO_1153	chr16	75095303	75101643	1.64589e-15	1	-0.237835	NA	enhancer
CO_3667	chr6	49634470	49636453	1.65845e-15	1	-0.256338	RHAG	enhancer_Fetal-High
BM_2424	chr1	201851933	201855500	1.79179e-15	1	-0.333907	NA	enhancer
BM_4559	chr6	143223590	143225162	1.83643e-15	1	-0.436094	HIVEP2	enhancer_Adult-High
CO_1474	chr19	11252435	11255100	1.89501e-15	2	-0.271873	NA	enhancer
CO_4100	chr9	124580140	124588538	1.899e-15	1	0.383071	NA	enhancer
CO_3325	chr5	176906053	176907366	1.91256e-15	1	-0.254331	NA	enhancer
BM_3885	chr3	4813755	4815308	1.96248e-15	1	-0.389579	NA	enhancer
BM_3422	chr2	43085039	43089109	2.05311e-15	1	-0.461037	NA	enhancer
NM_001083589_+_gene	chr8	86099909	86126753	2.14186e-15	2	-0.442558	E2F5	gene
CO_38	chr10	114819287	114822206	2.20119e-15	1	0.252757	NA	enhancer
NR_102710_+_gene	chr3	194868599	194873585	2.24181e-15	3	-0.314748	XXYLT1-AS2	gene
BM_1655	chr17	27451341	27454182	2.82519e-15	1	-0.20746	MYO18A	enhancer_Adult-High
BM_3381	chr2	24735053	24735956	2.85867e-15	1	-0.563717	NA	enhancer
BM_4070	chr4	185735729	185737364	3.21006e-15	1	-0.353331	ACSL1	enhancer_Adult-High
BM_3214	chr2	152190735	152191786	3.23626e-15	1	-0.320092	NA	enhancer
BM_5402	chr9	128520378	128522992	3.40473e-15	1	-0.415931	PBX3	enhancer_Adult-High
CO_3033	chr3	9464279	9465370	3.4453e-15	1	-0.211624	NA	enhancer
CO_6	chr10	101466891	101470917	3.68542e-15	1	-0.294232	NA	enhancer
BM_2284	chr1	154491287	154494118	3.81182e-15	2	-0.317215	NA	enhancer
BM_1664	chr17	29644608	29645919	3.81367e-15	1	-0.206248	NA	enhancer
FL_917	chr19	55764638	55767505	4.07375e-15	1	-0.257163	NA	enhancer
NR_038921_+_gene	chr10	22541000	22547477	4.38799e-15	6	-0.252505	LOC100130992	gene
BM_5013	chr7	47556246	47558287	4.53987e-15	2	-0.388057	TNS3	enhancer_Adult-High
FL_1372	chr2	10266758	10267583	4.57592e-15	1	-0.374397	NA	enhancer
BM_2044	chr19	16180652	16181941	4.78035e-15	1	-0.29136	TPM4	enhancer_Fetal-High
BM_1035	chr14	107251376	107255831	4.92878e-15	5	-0.456272	NA	enhancer
NM_001168499_up_1500_chr18_72165323_f_+_promoter	chr18	72165322	72166872	5.15072e-15	3	-0.26869	CNDP2	promoter
BM_2279	chr1	150983540	150984362	5.38579e-15	1	-0.310708	NA	enhancer
NM_014996_up_1500_chr3_155421998_r_-_promoter	chr3	155421947	155423497	5.40268e-15	7	-0.266306	PLCH1	promoter
FL_54	chr10	25209438	25211026	5.50848e-15	1	-0.289622	NA	enhancer
NM_016594_-_gene	chr12	49315741	49319330	5.77532e-15	9	-0.240363	FKBP11	gene
CO_1604	chr19	5583668	5587582	6.01606e-15	1	-0.336294	NA	enhancer
NM_022147_+_gene	chr3	187086167	187089369	6.26328e-15	2	-0.214966	RTP4	gene
CO_2769	chr3	114620285	114624340	6.46491e-15	1	-0.258409	NA	enhancer
NM_025107_+_gene	chr6	153019029	153045715	7.29561e-15	1	-0.280814	MYCT1	gene
NM_032787_up_1500_chr3_100326933_f_+_promoter	chr3	100326932	100328482	7.36743e-15	2	-0.22348	GPR128	promoter
BM_3648	chr3	138492623	138494718	8.89168e-15	1	-0.353512	PIK3CB	enhancer_Adult-High
BM_2020	chr19	1243284	1246324	8.93907e-15	2	-0.235989	NA	enhancer
BM_775	chr12	8190591	8191705	9.72236e-15	1	-0.379065	NA	enhancer
NM_001256538_up_1500_chr20_2794133_f_+_promoter	chr20	2794132	2795682	9.72455e-15	3	-0.310851	C20orf141	promoter
NR_103560_-_gene	chr9	124043045	124047808	9.74198e-15	1	-0.328914	GSN-AS1	gene
BM_4085	chr4	2837949	2840842	9.79449e-15	1	-0.349808	NA	enhancer
BM_520	chr12	10852267	10854436	1.04105e-14	1	-0.329296	NA	enhancer
NR_027034_+_gene	chr22	46449725	46454402	1.14657e-14	10	-0.403468	RP6-109B7.3	gene
FL_37	chr10	126835120	126836426	1.14827e-14	1	-0.386856	NA	enhancer
CO_3558	chr6	25034245	25038265	1.16706e-14	1	-0.230575	CMAH	enhancer_Adult-High
BM_6	chr10	104428550	104431427	1.20777e-14	1	-0.2669	NA	enhancer
BM_1892	chr18	11985223	11986494	1.23031e-14	1	-0.210291	NA	enhancer
CO_3038	chr3	10017296	10022109	1.23832e-14	1	-0.465251	NA	enhancer
BM_4459	chr6	10528146	10530134	1.34333e-14	4	-0.356821	GCNT2	enhancer_Adult-High
NM_001009939_+_gene	chr22	19705957	19710845	1.38344e-14	8	0.264809	2014-09-05	gene
NM_001143781_up_1500_chr12_49318665_r_-_promoter	chr12	49318614	49320164	1.51386e-14	12	-0.225552	FKBP11	promoter
BM_999	chr13	99869242	99871688	1.54264e-14	1	-0.245589	NA	enhancer
NR_029467_up_1500_chr1_169677998_r_-_promoter	chr1	169677947	169679497	1.54294e-14	1	-0.337562	SELL	promoter
BM_4137	chr4	6992887	6994454	1.61975e-14	1	-0.243397	NA	enhancer
NR_073114_+_gene	chr4	75174186	75182520	1.76329e-14	1	-0.219139	EPGN	gene
BM_1649	chr17	26365229	26367307	1.76894e-14	1	-0.312361	NA	enhancer
BM_3965	chr4	103604593	103606742	1.79605e-14	1	-0.518764	MANBA	enhancer_Adult-High
NM_014880_up_1500_chr2_160654767_r_-_promoter	chr2	160654716	160656266	1.81506e-14	4	-0.279861	CD302	promoter
NM_003302_up_1500_chr7_100463450_f_+_promoter	chr7	100463449	100464999	1.82245e-14	8	-0.400661	TRIP6	promoter
CO_3506	chr6	15337127	15339874	1.82458e-14	1	-0.327945	JARID2	enhancer_Adult-High
BM_3033	chr22	29699112	29699802	1.89539e-14	1	-0.26737	NA	enhancer
NM_080657_up_1500_chr2_7016296_f_+_promoter	chr2	7016295	7017845	1.90022e-14	4	-0.200814	RSAD2	promoter
BM_2410	chr1	198203131	198204302	2.04231e-14	1	-0.268982	NA	enhancer
NM_003650_+_gene	chr20	24929865	24940564	2.13976e-14	1	-0.231013	CST7	gene
NM_000900_-_gene	chr12	15034114	15038853	2.20872e-14	1	-0.489724	MGP	gene
NM_025107_up_1500_chr6_153017530_f_+_promoter	chr6	153017529	153019079	2.31027e-14	1	-0.448883	MYCT1	promoter
NM_202000_up_1500_chr16_20773812_f_+_promoter	chr16	20773811	20775361	2.36253e-14	5	-0.27221	ACSM3	promoter
BM_1663	chr17	262272	263823	2.58654e-14	2	-0.500277	NA	enhancer
BM_351	chr11	33920207	33922010	2.60857e-14	1	-0.347352	NA	enhancer
NM_000519_-_gene	chr11	5254058	5255858	2.63262e-14	1	-0.246217	HBD	gene
BM_1164	chr14	77384478	77386124	2.66959e-14	1	-0.242873	NA	enhancer
BM_4955	chr7	28646733	28648001	2.71016e-14	1	-0.272346	NA	enhancer
NM_005975_up_1500_chr20_62168724_r_-_promoter	chr20	62168673	62170223	2.78744e-14	8	-0.200854	PTK6	promoter
NM_004769_up_1500_chr7_150743879_f_+_promoter	chr7	150743878	150745428	2.97753e-14	4	-0.234424	ASIC3	promoter
BM_5254	chr8	42341804	42343123	3.58812e-14	1	-0.267482	NA	enhancer
NM_024692_up_1500_chr2_29336808_f_+_promoter	chr2	29336807	29338357	4.06574e-14	9	-0.223445	CLIP4	promoter
NM_001199317_up_1500_chr16_66611851_f_+_promoter	chr16	66611850	66613400	4.4004e-14	9	-0.302277	CMTM2	promoter
NM_023923_+_gene	chr1	28764660	28826881	4.54489e-14	3	-0.35162	PHACTR4	gene
FL_5	chr10	104623448	104624619	4.63889e-14	1	-0.313379	NA	enhancer
CO_1345	chr17	74710009	74714054	4.73308e-14	1	-0.327231	NA	enhancer
NM_000915_+_gene	chr20	3052265	3053162	4.75e-14	4	-0.274691	OXT	gene
NR_002174_-_gene	chr6	25081294	25138051	5.00953e-14	3	-0.334695	CMAHP	gene
NM_001062_up_1500_chr11_59634042_r_-_promoter	chr11	59633991	59635541	5.01968e-14	3	-0.308861	TCN1	promoter
NM_020246_+_gene	chr7	100450340	100464634	5.47805e-14	13	-0.349776	SLC12A9	gene
BM_1207	chr14	95973499	95974968	5.80402e-14	1	-0.45971	NA	enhancer
NM_001271846_up_1500_chr17_77924657_r_-_promoter	chr17	77924606	77926156	6.09826e-14	4	0.266669	TBC1D16	promoter
BM_1714	chr17	40816976	40820830	6.54547e-14	1	-0.206949	TUBG2	enhancer_Adult-High
NM_152841_up_1500_chr22_26875648_r_-_promoter	chr22	26875597	26877147	6.58062e-14	4	-0.216237	HPS4	promoter
BM_5170	chr8	130689909	130692345	6.76182e-14	1	-0.473727	NA	enhancer
NM_001112732_up_1500_chr13_113622035_f_+_promoter	chr13	113622034	113623584	6.7682e-14	10	-0.209476	MCF2L	promoter
CO_2367	chr22	36546656	36553773	8.38628e-14	1	-0.249361	NA	enhancer
BM_3421	chr2	429506	431518	8.42455e-14	3	-0.257862	NA	enhancer
NM_000900_up_1500_chr12_15038854_r_-_promoter	chr12	15038803	15040353	8.64026e-14	4	-0.321155	MGP	promoter
CO_123	chr10	64998665	65002370	9.08413e-14	1	-0.25912	NA	enhancer
CO_763	chr14	50080633	50082080	1.03184e-13	1	-0.288138	NA	enhancer
CO_1712	chr1	153777553	153779202	1.08519e-13	1	-0.207029	NA	enhancer
BM_1221	chr15	31781574	31782850	1.13353e-13	1	-0.219189	NA	enhancer
NM_181506_+_gene	chr5	61874561	61877275	1.14017e-13	1	-0.266842	LRRC70	gene
BM_4069	chr4	185726325	185727636	1.27444e-13	2	-0.339437	ACSL1	enhancer_Adult-High
CO_776	chr14	53574669	53579150	1.3035e-13	1	-0.28144	NA	enhancer
CO_3012	chr3	58043844	58046825	1.3233e-13	1	0.329144	NA	enhancer
BM_4743	chr6	45404871	45407296	1.3576e-13	1	-0.259442	NA	enhancer
NM_001276254_-_gene	chr19	39736953	39739496	1.49901e-13	4	0.223001	IFNL4	gene
NM_001270434_up_1500_chr12_123752802_r_-_promoter	chr12	123752751	123754301	1.5252e-13	5	-0.236848	CDK2AP1	promoter
CO_2518	chr2	170867944	170873931	1.58016e-13	1	0.233873	NA	enhancer
CO_2306	chr21	45336039	45337566	1.58707e-13	2	-0.200516	NA	enhancer
BM_5333	chr8	96112295	96115425	1.75436e-13	1	-0.277627	NA	enhancer
CO_3049	chr4	111083461	111086998	1.90335e-13	1	-0.303614	NA	enhancer
NR_003923_up_1500_chr13_51640294_r_-_promoter	chr13	51640243	51641793	1.91943e-13	5	-0.244784	GUCY1B2	promoter
CO_3388	chr5	75836188	75840449	1.93238e-13	1	-0.265986	NA	enhancer
NM_005127_up_1500_chr12_10022459_r_-_promoter	chr12	10022408	10023958	1.98095e-13	3	-0.252938	CLEC2B	promoter
BM_3328	chr2	211032772	211034092	2.02782e-13	1	-0.282368	NA	enhancer
BM_744	chr12	66355830	66356551	2.07015e-13	1	-0.270077	NA	enhancer
NM_000552_up_1500_chr12_6233837_r_-_promoter	chr12	6233786	6235336	2.17627e-13	3	-0.236529	VWF	promoter
NM_015865_up_1500_chr18_43302592_f_+_promoter	chr18	43302591	43304141	2.54012e-13	3	-0.321282	SLC14A1	promoter
NM_001243328_up_1500_chr6_150217196_r_-_promoter	chr6	150217145	150218695	2.55801e-13	1	-0.209587	RAET1E	promoter
NM_001038603_up_1500_chr5_68709439_f_+_promoter	chr5	68709438	68710988	3.0132e-13	6	-0.28682	MARVELD2	promoter
BM_4577	chr6	149657103	149659649	3.05396e-13	2	-0.273756	NA	enhancer
CO_70	chr10	22953066	22976181	3.15817e-13	1	-0.229141	PIP4K2A	enhancer_Adult-High
NM_001270406_+_gene	chr22	39353526	39359188	3.20911e-13	3	-0.217946	APOBEC3A	gene
NR_038868_+_gene	chr12	91311799	91342446	3.28604e-13	1	-0.319738	LINC00615	gene
CO_1260	chr17	40768828	40772567	3.52335e-13	1	-0.306005	FAM134C	enhancer_Adult-High
BM_3969	chr4	1076113	1077147	3.54366e-13	1	-0.316757	RNF212	enhancer_Adult-High
BM_5273	chr8	59770654	59771848	3.56785e-13	1	-0.251409	NA	enhancer
BM_21	chr10	105669425	105673002	3.84673e-13	1	-0.346066	NA	enhancer
NM_001111039_up_1500_chr6_28233288_f_+_promoter	chr6	28233287	28234837	3.97532e-13	2	-0.312073	ZSCAN26	promoter
BM_3517	chr2	85941849	85945427	3.97854e-13	1	0.220982	NA	enhancer
BM_3116	chr2	10176170	10177256	3.98795e-13	1	-0.315238	NA	enhancer
CO_2662	chr2	55360081	55362505	3.99111e-13	2	-0.220833	NA	enhancer
BM_1201	chr14	93116745	93120245	4.6026e-13	1	-0.425347	NA	enhancer
CO_3102	chr4	160118192	160120208	4.62498e-13	1	-0.23079	NA	enhancer
NM_018280_up_1500_chr22_46450025_r_-_promoter	chr22	46449974	46451524	4.7718e-13	6	-0.38689	C22orf26	promoter
CO_2547	chr2	196425565	196427986	5.3388e-13	1	-0.212958	NA	enhancer
BM_5242	chr8	38729108	38729797	5.3924e-13	1	-0.359012	NA	enhancer
BM_2707	chr1	78070324	78072667	5.44614e-13	1	-0.28793	NA	enhancer
BM_241	chr10	97234638	97236421	5.71615e-13	1	-0.282731	SORBS1	enhancer_Fetal-High
NM_003650_up_1500_chr20_24928366_f_+_promoter	chr20	24928365	24929915	5.79442e-13	2	-0.209136	CST7	promoter
NM_001113206_-_gene	chr1	161007421	161008774	5.82888e-13	7	-0.221644	TSTD1	gene
FL_1072	chr1	2164361	2166434	6.6833e-13	4	-0.253993	NA	enhancer
CO_1620	chr19	55958095	55959292	6.8948e-13	1	-0.259294	NA	enhancer
BM_2820	chr20	418638	420325	7.2191e-13	1	-0.250567	NA	enhancer
NM_003825_up_1500_chr15_42786004_f_+_promoter	chr15	42786003	42787553	7.40465e-13	2	-0.220394	SNAP23	promoter
NR_029832_-_gene	chr1	207975196	207975284	7.52273e-13	1	-0.319974	MIR29C	gene
NM_001142271_up_1500_chr2_169936117_f_+_promoter	chr2	169936116	169937666	8.0093e-13	1	-0.228716	DHRS9	promoter
NR_036245_+_gene	chr7	101936368	101936453	8.11749e-13	1	0.366887	MIR4285	gene
BM_5297	chr8	67591912	67593251	8.76672e-13	1	-0.224851	NA	enhancer
BM_3348	chr2	231601527	231603869	8.834e-13	1	-0.38404	NA	enhancer
CO_3581	chr6	2853717	2860456	9.1284e-13	1	-0.283073	NA	enhancer
BM_368	chr11	36129784	36133457	9.67546e-13	1	-0.234178	NA	enhancer
NM_001075099_up_1500_chr17_46507595_r_-_promoter	chr17	46507544	46509094	1.01061e-12	9	-0.236266	SKAP1	promoter
NM_001184736_-_gene	chr11	62760295	62783317	1.03489e-12	7	-0.202941	SLC22A8	gene
BM_2086	chr19	3336476	3338174	1.13641e-12	1	-0.379853	NFIC	enhancer_Adult-High
NM_000956_up_1500_chr14_52779516_f_+_promoter	chr14	52779515	52781065	1.19134e-12	4	-0.200559	PTGER2	promoter
BM_2347	chr1	171684938	171687197	1.21691e-12	1	-0.305128	NA	enhancer
FL_1468	chr2	228327331	228332535	1.22081e-12	1	0.218346	AGFG1	enhancer_Fetal-High
CO_2103	chr1	86093800	86095755	1.23049e-12	1	-0.245137	NA	enhancer
FL_2235	chr7	35792981	35794521	1.25779e-12	1	0.307878	NA	enhancer
NM_001174136_up_1500_chr3_46614545_f_+_promoter	chr3	46614544	46616094	1.30489e-12	1	0.261574	TDGF1	promoter
CO_1033	chr16	16080555	16083806	1.32796e-12	2	-0.201502	ABCC1	enhancer_Adult-High
CO_4207	chr9	71587178	71592420	1.36808e-12	1	-0.240216	PIP5K1B	enhancer_Fetal-High
NM_001130182_up_1500_chr15_78555489_f_+_promoter	chr15	78555488	78557038	1.42035e-12	11	-0.207771	DNAJA4	promoter
NM_001145160_up_1500_chr19_16176817_f_+_promoter	chr19	16176816	16178366	1.42885e-12	5	-0.222473	TPM4	promoter
NM_003739_+_gene	chr10	5136567	5149878	1.45285e-12	2	-0.377747	AKR1C3	gene
NM_001003794_up_1500_chr3_127542094_r_-_promoter	chr3	127542043	127543593	1.45365e-12	3	-0.293179	MGLL	promoter
NM_001153446_up_1500_chr4_141263097_f_+_promoter	chr4	141263096	141264646	1.46839e-12	4	-0.290333	SCOC	promoter
CO_1848	chr1	207489384	207491104	1.49152e-12	1	-0.209718	CD55	enhancer_Fetal-High
CO_1890	chr1	225654199	225656620	1.49873e-12	1	-0.364742	NA	enhancer
CO_3810	chr7	30182303	30189676	1.54469e-12	2	-0.24748	NA	enhancer
BM_917	chr13	44832351	44834312	1.58891e-12	1	-0.286009	NA	enhancer
BM_2511	chr1	235467916	235469735	1.59369e-12	1	-0.221627	NA	enhancer
BM_4962	chr7	30360784	30363024	1.62855e-12	3	-0.285113	NA	enhancer
NR_030353_+_gene	chr13	100008384	100008482	1.82351e-12	1	-0.279652	MIR623	gene
CO_1029	chr16	15134265	15136120	1.87505e-12	1	-0.304515	NA	enhancer
NR_037465_up_1500_chr3_16973188_f_+_promoter	chr3	16973187	16974737	1.88926e-12	3	-0.347564	MIR3714	promoter
BM_4779	chr6	7112519	7117489	1.91521e-12	3	-0.213208	NA	enhancer
NM_005116_-_gene	chr20	4833001	4982145	2.14398e-12	5	-0.287575	SLC23A2	gene
NM_003023_up_1500_chr4_2819041_f_+_promoter	chr4	2819040	2820590	2.18551e-12	6	-0.264641	SH3BP2	promoter
NM_001005922_up_1500_chr11_1606514_r_-_promoter	chr11	1606463	1608013	2.26406e-12	1	-0.240351	KRTAP5-1	promoter
NM_212533_up_1500_chr9_139923375_r_-_promoter	chr9	139923324	139924874	2.35482e-12	2	-0.214152	ABCA2	promoter
BM_2253	chr1	120173687	120174704	2.37647e-12	4	-0.234021	NA	enhancer
CO_983	chr15	90640335	90642677	2.48181e-12	1	-0.280135	IDH2	enhancer_Adult-High
BM_2281	chr1	151877128	151879395	2.68456e-12	1	-0.324368	NA	enhancer
CO_2865	chr3	17046776	17049454	2.69014e-12	1	-0.212749	NA	enhancer
NM_015660_+_gene	chr7	150382793	150390728	2.75744e-12	3	-0.241299	GIMAP2	gene
BM_2161	chr19	56616406	56617420	2.8373e-12	1	-0.291814	NA	enhancer
BM_2513	chr1	235499794	235501060	2.95764e-12	1	-0.343087	NA	enhancer
BM_5223	chr8	28204533	28206004	3.14651e-12	1	-0.240259	NA	enhancer
NM_152409_up_1500_chr5_134179870_f_+_promoter	chr5	134179869	134181419	3.16042e-12	4	-0.240509	C5orf24	promoter
NR_027626_-_gene	chr6	25108200	25138620	3.30961e-12	4	-0.257918	CMAHP	gene
NM_001048205_up_1500_chr14_24639734_f_+_promoter	chr14	24639733	24641283	3.35947e-12	10	-0.204614	REC8	promoter
NR_036546_-_gene	chr12	2038367	2045742	3.51294e-12	6	-0.239209	LINC00940	gene
NM_001206941_-_gene	chr7	143548460	143582466	3.65292e-12	6	-0.323045	FAM115A	gene
BM_1710	chr17	40530725	40531885	3.7369e-12	1	-0.23101	NA	enhancer
CO_3393	chr5	78066816	78068840	3.77948e-12	1	-0.214705	NA	enhancer
BM_4964	chr7	30509645	30511430	3.83134e-12	1	-0.433026	NOD1	enhancer_Adult-High
CO_608	chr12	96894221	96897311	3.92778e-12	1	-0.201302	NA	enhancer
BM_2906	chr20	61545459	61547231	4.24014e-12	1	-0.224369	NA	enhancer
BM_3465	chr2	64439701	64441607	4.38856e-12	1	-0.260107	NA	enhancer
NM_001010893_-_gene	chr8	82605890	82607207	4.60503e-12	1	-0.288897	SLC10A5	gene
BM_4358	chr5	18744302	18747340	4.67629e-12	2	-0.250085	NA	enhancer
CO_626	chr13	24182394	24184941	4.71777e-12	1	-0.343939	TNFRSF19	enhancer_Fetal-High
NR_046711_up_1500_chr7_39445946_r_-_promoter	chr7	39445895	39447445	4.79303e-12	1	-0.214517	POU6F2-AS1	promoter
BM_4523	chr6	13355034	13356114	4.97902e-12	1	-0.265265	NA	enhancer
NM_014962_up_1500_chr20_11897065_f_+_promoter	chr20	11897064	11898614	5.3736e-12	5	-0.272778	BTBD3	promoter
NR_046655_+_gene	chr21	40687632	40695144	5.43862e-12	1	0.243932	BRWD1-AS1	gene
NM_176876_up_1500_chr3_151058586_r_-_promoter	chr3	151058535	151060085	5.52341e-12	2	-0.223551	P2RY12	promoter
CO_595	chr12	94149678	94154099	5.88255e-12	1	-0.303246	NA	enhancer
FL_1624	chr3	128134089	128136200	5.90705e-12	1	0.280669	NA	enhancer
BM_1718	chr17	41449051	41451587	6.14105e-12	1	-0.311013	NA	enhancer
BM_163	chr10	6213636	6215732	6.19053e-12	3	-0.439793	PFKFB3	enhancer_Adult-High
CO_80	chr10	3136046	3140114	6.58905e-12	3	-0.364169	PFKP	enhancer_Adult-High
NM_198946_up_1500_chr9_139642981_r_-_promoter	chr9	139642930	139644480	6.66217e-12	2	-0.248031	LCN6	promoter
BM_1474	chr16	31891018	31892006	6.6886e-12	1	-0.313758	NA	enhancer
NM_001258314_-_gene	chr2	183032613	183106790	6.86708e-12	2	-0.208229	PDE1A	gene
BM_5224	chr8	28206008	28207418	7.45769e-12	1	-0.205912	NA	enhancer
FL_1673	chr3	183270594	183271743	8.32653e-12	1	-0.318481	NA	enhancer
NR_046241_-_gene	chr6	53199257	53202415	9.29167e-12	1	-0.224777	RPS16P5	gene
CO_569	chr12	69723738	69725756	9.70921e-12	2	-0.211466	LYZ	enhancer_Fetal-High
NM_144778_up_1500_chr13_97873050_f_+_promoter	chr13	97873049	97874599	9.96083e-12	6	-0.215625	MBNL2	promoter
NM_022147_up_1500_chr3_187084668_f_+_promoter	chr3	187084667	187086217	1.00076e-11	3	-0.222976	RTP4	promoter
BM_1106	chr14	56665953	56666877	1.00919e-11	1	-0.258601	NA	enhancer
NR_037162_+_gene	chr3	9851643	9878040	1.10915e-11	12	-0.201243	TTLL3	gene
NM_001242780_up_1500_chr17_179496_f_+_promoter	chr17	179495	181045	1.14449e-11	3	-0.223959	LOC100506388	promoter
NM_174933_up_1500_chr9_131681674_f_+_promoter	chr9	131681673	131683223	1.18594e-11	5	-0.218432	PHYHD1	promoter
BM_3682	chr3	15310947	15312152	1.21037e-11	4	-0.239819	NA	enhancer
NR_024466_up_1500_chr7_32530476_r_-_promoter	chr7	32530425	32531975	1.22012e-11	1	-0.250286	LSM5	promoter
CO_356	chr11	74169242	74174487	1.42248e-11	1	0.281365	NA	enhancer
NM_020882_up_1500_chr20_61923038_f_+_promoter	chr20	61923037	61924587	1.55124e-11	3	-0.217596	COL20A1	promoter
NM_001127444_+_gene	chr7	80275761	80303734	1.56388e-11	1	-0.246932	CD36	gene
FL_1529	chr2	42558820	42559795	1.63302e-11	1	0.24091	NA	enhancer
BM_1855	chr17	76247192	76247945	1.8346e-11	1	-0.354432	NA	enhancer
BM_1458	chr16	29162964	29165669	1.87467e-11	2	-0.279752	RRN3P2	enhancer_Fetal-High
BM_2868	chr20	47436705	47441248	2.05137e-11	1	-0.214448	NA	enhancer
NM_052941_up_1500_chr1_89664634_r_-_promoter	chr1	89664583	89666133	2.06444e-11	1	-0.341156	GBP4	promoter
BM_1003	chr13	100148769	100149680	2.33478e-11	1	-0.354331	NA	enhancer
NM_152436_up_1500_chr12_75783350_f_+_promoter	chr12	75783349	75784899	2.3443e-11	7	-0.310463	GLIPR1L2	promoter
NM_182616_-_gene	chr15	90443831	90456222	2.35862e-11	7	-0.203464	C15orf38	gene
CO_2030	chr1	44996657	44999046	2.52808e-11	1	-0.241342	NA	enhancer
BM_172	chr10	6603269	6607617	2.55329e-11	1	-0.312862	NA	enhancer
BM_3722	chr3	16882437	16884597	2.63613e-11	1	-0.266719	NA	enhancer
FL_2159	chr6	78002010	78002926	2.71428e-11	1	0.242377	NA	enhancer
BM_4260	chr5	134714704	134715803	2.80088e-11	1	-0.27942	H2AFY	enhancer_Adult-High
NM_001243197_-_gene	chrX	53295505	53310796	2.82977e-11	1	-0.268165	IQSEC2	gene
CO_1909	chr1	228687448	228693745	2.84905e-11	1	-0.299778	NA	enhancer
CO_1011	chr15	101794907	101796769	2.95752e-11	1	-0.330153	NA	enhancer
NM_173653_up_1500_chr3_143567374_r_-_promoter	chr3	143567323	143568873	2.98031e-11	1	-0.202174	SLC9A9	promoter
NM_000078_up_1500_chr16_56994335_f_+_promoter	chr16	56994334	56995884	3.03917e-11	6	-0.21719	CETP	promoter
BM_461	chr11	68845979	68849685	4.28343e-11	4	-0.232477	NA	enhancer
BM_5302	chr8	71128658	71129991	4.29141e-11	1	-0.202087	NA	enhancer
FL_1441	chr2	196459775	196461680	4.2997e-11	1	0.352357	NA	enhancer
NM_001197249_up_1500_chr6_26363887_f_+_promoter	chr6	26363886	26365436	4.42761e-11	2	-0.233691	BTN3A2	promoter
BM_2447	chr1	209861331	209862998	4.47579e-11	1	-0.236512	NA	enhancer
NM_001145856_up_1500_chr4_2818412_f_+_promoter	chr4	2818411	2819961	4.53691e-11	3	-0.25442	SH3BP2	promoter
BM_3634	chr3	132069577	132070755	4.53956e-11	1	0.289093	NA	enhancer
NM_014395_up_1500_chr4_100736481_f_+_promoter	chr4	100736480	100738030	5.22457e-11	5	-0.221695	DAPP1	promoter
CO_320	chr11	65238213	65240607	5.38967e-11	1	-0.204717	NA	enhancer
NM_000577_up_1500_chr2_113873970_f_+_promoter	chr2	113873969	113875519	5.50106e-11	4	-0.201898	IL1RN	promoter
CO_2253	chr20	60928980	60934941	5.50902e-11	1	-0.332117	LAMA5	enhancer_Adult-High
NM_001015055_up_1500_chr2_74669061_r_-_promoter	chr2	74669010	74670560	5.97062e-11	6	-0.213744	RTKN	promoter
NM_206832_-_gene	chr17	28643365	28661065	6.08081e-11	2	-0.243379	TMIGD1	gene
NR_037925_+_gene	chr3	75713480	75716368	6.11112e-11	1	0.227719	FLJ20518	gene
NM_001124759_+_gene	chr3	75713486	75716368	6.11112e-11	1	0.227719	FRG2C	gene
NR_038916_up_1500_chr5_176874946_r_-_promoter	chr5	176874895	176876445	6.16115e-11	1	-0.315318	PRR7-AS1	promoter
CO_3904	chr8	102119550	102122878	6.23821e-11	2	-0.210044	NA	enhancer
NR_001566_-_gene	chr3	169482397	169482848	6.42359e-11	1	-0.226786	TERC	gene
BM_489	chr11	88090364	88091509	6.517e-11	1	-0.201294	NA	enhancer
BM_19	chr10	105418216	105422125	6.92972e-11	5	-0.203669	NA	enhancer
NM_032406_+_gene	chr5	140864740	140867356	7.1482e-11	2	0.224203	PCDHGC4	gene
NM_001127219_+_gene	chr11	44087728	44105569	7.6284e-11	6	-0.23544	ACCS	gene
NM_203416_-_gene	chr12	7623411	7656414	7.756e-11	1	-0.217962	CD163	gene
BM_3129	chr2	106042447	106043918	7.94481e-11	1	-0.289767	FHL2	enhancer_Adult-High
BM_2620	chr1	45412257	45413400	7.98258e-11	1	-0.21299	NA	enhancer
BM_843	chr13	114905131	114907042	8.38076e-11	5	-0.249674	NA	enhancer
BM_4152	chr4	77118001	77121966	9.29618e-11	1	-0.212299	SCARB2	enhancer_Adult-High
NR_001589_-_gene	chr11	5263184	5264822	9.76191e-11	1	-0.22966	HBBP1	gene
BM_2716	chr1	8630940	8633113	1.00533e-10	1	-0.238894	NA	enhancer
CO_936	chr15	66967711	66974275	1.05292e-10	1	0.219021	NA	enhancer
FL_2486	chr9	71795272	71796084	1.06837e-10	1	-0.385638	NA	enhancer
CO_3686	chr6	7223978	7227655	1.11042e-10	2	-0.239614	RREB1	enhancer_Adult-High
CO_3028	chr3	72485978	72489478	1.12004e-10	1	-0.227419	RYBP	enhancer_Adult-High
CO_3748	chr7	129077781	129080599	1.13305e-10	1	-0.202361	NA	enhancer
NM_207445_+_gene	chr15	39542884	39547048	1.13577e-10	1	-0.229848	C15orf54	gene
CO_1156	chr16	75337294	75340948	1.18657e-10	1	-0.277283	NA	enhancer
NM_175902_up_1500_chr17_80376514_r_-_promoter	chr17	80376463	80378013	1.19308e-10	4	-0.226812	OGFOD3	promoter
CO_4047	chr8	86412622	86416267	1.19561e-10	1	-0.25324	NA	enhancer
NR_029663_up_1500_chr3_160120876_f_+_promoter	chr3	160120875	160122425	1.2905e-10	2	-0.250555	MIR15B	promoter
FL_1957	chr5	61711318	61712343	1.31074e-10	1	-0.216942	NA	enhancer
CO_1044	chr16	21619484	21620604	1.60026e-10	1	-0.256017	NA	enhancer
BM_3623	chr3	129292442	129299276	1.61981e-10	1	-0.212489	PLXND1	enhancer_Adult-High
BM_4416	chr5	6766461	6767352	1.70208e-10	1	-0.293009	NA	enhancer
BM_11	chr10	104687048	104688307	1.76546e-10	1	-0.250423	NA	enhancer
NM_147127_up_1500_chr4_5710295_r_-_promoter	chr4	5710244	5711794	1.84592e-10	6	-0.216356	EVC2	promoter
BM_2712	chr1	85086166	85087163	2.04283e-10	1	-0.223564	NA	enhancer
FL_1994	chr6	108885861	108887173	2.04722e-10	1	-0.225876	NA	enhancer
NM_001164615_up_1500_chr8_104309161_f_+_promoter	chr8	104309160	104310710	2.18416e-10	2	-0.220472	FZD6	promoter
NM_014962_+_gene	chr20	11898564	11907243	2.21283e-10	3	-0.2582	BTBD3	gene
CO_1594	chr19	49131311	49135613	2.77654e-10	6	0.207663	NA	enhancer
BM_2646	chr1	55046638	55048372	3.01418e-10	1	-0.253241	NA	enhancer
NM_001256585_up_1500_chr3_127541726_r_-_promoter	chr3	127541675	127543225	3.02739e-10	4	-0.221443	MGLL	promoter
BM_3064	chr22	39104035	39107904	3.20249e-10	1	-0.234527	NA	enhancer
CO_3383	chr5	74861464	74864207	3.49365e-10	1	-0.283275	NA	enhancer
BM_1547	chr16	74729781	74730613	3.80558e-10	1	-0.251249	NA	enhancer
NM_032592_+_gene	chr11	44087811	44105569	3.84269e-10	5	-0.22624	ACCS	gene
CO_1376	chr17	9142308	9143969	3.96215e-10	3	-0.211752	NA	enhancer
NM_001024647_+_gene	chr12	70172731	70216984	4.61819e-10	3	-0.221223	RAB3IP	gene
NM_001199855_up_1500_chr9_4741800_r_-_promoter	chr9	4741749	4743299	4.93412e-10	1	-0.263061	AK3	promoter
NM_001167819_up_1500_chrX_135250296_f_+_promoter	chrX	135250295	135251845	4.93637e-10	4	-0.271465	FHL1	promoter
NM_001164346_up_1500_chr3_114343793_r_-_promoter	chr3	114343742	114345292	4.96328e-10	1	-0.239317	ZBTB20	promoter
NM_001289_up_1500_chrX_154563987_r_-_promoter	chrX	154563936	154565486	5.50617e-10	2	-0.288171	CLIC2	promoter
NR_024236_-_gene	chr1	221503269	221509638	6.42559e-10	1	-0.246693	C1orf140	gene
NM_000184_-_gene	chr11	5274420	5276011	6.53991e-10	1	0.22498	HBG2	gene
NR_036533_up_1500_chr10_22726859_r_-_promoter	chr10	22726808	22728358	6.71996e-10	3	-0.208189	LOC100499489	promoter
BM_2564	chr1	28217697	28219559	8.53404e-10	1	-0.205875	NA	enhancer
CO_3758	chr7	138728249	138731583	9.44726e-10	1	-0.201391	NA	enhancer
BM_3774	chr3	185926541	185929086	9.62721e-10	1	-0.228438	NA	enhancer
NR_038985_+_gene	chr10	80008381	80012402	9.64228e-10	1	-0.357174	LINC00856	gene
BM_3299	chr2	201733358	201734649	1.00263e-09	1	-0.203716	NA	enhancer
BM_3773	chr3	185676818	185678838	1.06915e-09	1	-0.304656	NA	enhancer
BM_4731	chr6	41885093	41886011	1.07325e-09	1	-0.221454	NA	enhancer
BM_4951	chr7	2846739	2849197	1.14103e-09	4	-0.284149	NA	enhancer
CO_3979	chr8	1702558	1704848	1.19803e-09	1	-0.21735	NA	enhancer
NM_194435_up_1500_chr6_153070432_f_+_promoter	chr6	153070431	153071981	1.35456e-09	1	0.214492	VIP	promoter
NR_004428_up_1500_chr3_4793275_r_-_promoter	chr3	4793224	4794774	1.53217e-09	1	-0.293637	EGOT	promoter
BM_3395	chr2	30446262	30449274	1.68717e-09	1	-0.284326	LBH	enhancer_Adult-High
NR_002949_+_gene	chr3	131080688	131083966	1.81713e-09	6	-0.207147	NUDT16P1	gene
FL_1094	chr1	228275648	228277149	1.90912e-09	1	-0.237072	NA	enhancer
NM_001925_up_1500_chr8_6795787_r_-_promoter	chr8	6795736	6797286	1.9222e-09	1	-0.203585	DEFA4	promoter
BM_1608	chr17	15868051	15872365	1.95837e-09	1	-0.220721	NA	enhancer
BM_1632	chr17	19630454	19632116	2.18236e-09	1	-0.207434	NA	enhancer
NM_022571_up_1500_chr14_59932060_r_-_promoter	chr14	59932009	59933559	2.84154e-09	9	-0.225101	GPR135	promoter
BM_1419	chr16	1519865	1523374	3.0416e-09	3	-0.264922	NA	enhancer
NM_018952_up_1500_chr17_46682335_r_-_promoter	chr17	46682284	46683834	3.22522e-09	5	0.21855	HOXB6	promoter
CO_2033	chr1	45293914	45298962	4.0095e-09	1	-0.232478	NA	enhancer
BM_198	chr10	75653776	75654747	4.66108e-09	1	-0.290541	NA	enhancer
CO_3315	chr5	173115873	173119612	4.89117e-09	1	-0.205162	NA	enhancer
BM_5010	chr7	47412221	47415096	5.25214e-09	1	-0.236055	TNS3	enhancer_Adult-High
NM_001253908_+_gene	chr10	5090957	5149878	5.34371e-09	4	-0.240282	AKR1C3	gene
NM_015409_up_1500_chr12_132432965_f_+_promoter	chr12	132432964	132434514	5.43408e-09	2	-0.241702	EP400	promoter
NM_001114108_-_gene	chr1	55246751	55266941	5.98772e-09	11	0.222841	TTC22	gene
CO_3583	chr6	28350468	28352057	6.22663e-09	3	-0.25111	NA	enhancer
NM_004032_up_1500_chr6_110736754_r_-_promoter	chr6	110736703	110738253	6.32102e-09	5	-0.24198	DDO	promoter
CO_1028	chr16	14594228	14597616	6.47178e-09	1	-0.257983	NA	enhancer
BM_4557	chr6	141803878	141806248	6.66393e-09	1	-0.228602	NA	enhancer
NM_001781_-_gene	chr12	9905081	9913497	7.69773e-09	3	-0.217953	CD69	gene
NR_045382_+_gene	chr12	122880088	122884491	7.85657e-09	1	-0.201794	RP11-450K4.1	gene
BM_584	chr12	122883977	122885357	7.85657e-09	1	-0.201794	NA	enhancer
BM_4738	chr6	43805528	43807611	8.82823e-09	1	-0.232636	NA	enhancer
BM_2239	chr1	114401927	114403333	9.22952e-09	1	-0.2038	NA	enhancer
BM_5332	chr8	95999511	96001152	9.24607e-09	1	-0.241616	NA	enhancer
CO_122	chr10	63538705	63540734	1.10349e-08	1	-0.285136	NA	enhancer
NM_014386_up_1500_chr5_137223625_f_+_promoter	chr5	137223624	137225174	1.10852e-08	3	-0.233107	PKD2L2	promoter
CO_3154	chr4	6889085	6896386	1.17709e-08	3	-0.223461	NA	enhancer
NM_001289_-_gene	chrX	154505499	154563986	1.29655e-08	4	-0.270269	CLIC2	gene
BM_2520	chr1	239882490	239884201	1.3104e-08	1	-0.284848	NA	enhancer
NR_030230_-_gene	chrX	139006306	139006390	1.31198e-08	1	-0.33305	MIR505	gene
BM_252	chr10	99449070	99450183	1.37729e-08	1	0.247258	NA	enhancer
FL_1179	chr1	66766425	66767432	1.40058e-08	1	-0.288385	NA	enhancer
NR_002720_+_gene	chr11	3647689	3658789	1.49276e-08	2	-0.252092	TRPC2	gene
BM_3752	chr3	178748350	178755361	1.60503e-08	1	-0.290931	NA	enhancer
CO_1729	chr1	15749303	15751913	1.70219e-08	1	-0.200999	NA	enhancer
BM_1897	chr18	13136056	13139189	1.71218e-08	6	-0.230296	NA	enhancer
NM_001143919_up_1500_chr14_24779205_f_+_promoter	chr14	24779204	24780754	1.77335e-08	11	-0.200332	LTB4R	promoter
BM_2909	chr20	62579703	62581532	1.78627e-08	1	-0.318245	NA	enhancer
NM_001010919_+_gene	chr6	116782532	116784934	2.13954e-08	3	-0.259124	FAM26F	gene
FL_852	chr19	19215749	19216955	2.29496e-08	1	0.226751	NA	enhancer
BM_186	chr10	72335577	72337030	3.80144e-08	1	-0.261084	NA	enhancer
CO_3862	chr7	7137418	7145836	4.33409e-08	1	-0.242576	NA	enhancer
CO_4298	chrX	153249389	153252947	4.62231e-08	1	-0.201118	TMEM187	enhancer_Adult-High
NM_001258312_up_1500_chr2_183387573_r_-_promoter	chr2	183387522	183389072	6.01117e-08	1	-0.201436	PDE1A	promoter
NM_001004724_+_gene	chr14	20611894	20612821	6.44689e-08	1	0.262361	OR4N5	gene
NM_002164_up_1500_chr8_39769828_f_+_promoter	chr8	39769827	39771377	8.40891e-08	1	-0.206229	IDO1	promoter
CO_99	chr10	5111821	5115553	8.74106e-08	1	-0.217023	AKR1C3	enhancer_Adult-High
BM_2953	chr21	38807150	38808503	1.28193e-07	2	-0.205619	NA	enhancer
NR_024477_up_1500_chr7_154718727_f_+_promoter	chr7	154718726	154720276	1.43411e-07	4	-0.209988	PAXIP1-AS2	promoter
BM_4106	chr4	4334557	4336398	1.43989e-07	1	-0.2258	NA	enhancer
FL_300	chr12	28283045	28287518	1.55858e-07	1	0.222082	NA	enhancer
BM_185	chr10	72055756	72056789	1.87725e-07	1	-0.263997	NA	enhancer
FL_1828	chr4	87859801	87861602	2.15445e-07	1	-0.240913	NA	enhancer
NR_040030_up_1500_chr2_202022516_r_-_promoter	chr2	202022465	202024015	3.60419e-07	1	-0.211348	CFLAR-AS1	promoter
CO_2556	chr2	202020730	202023812	3.60419e-07	1	-0.211348	NA	enhancer
BM_4238	chr5	121517249	121519884	4.13585e-07	1	-0.46599	NA	enhancer
NR_024010_up_1500_chr4_69817510_r_-_promoter	chr4	69817459	69819009	5.30729e-07	1	0.218828	UGT2A3	promoter
CO_3252	chr5	139068759	139069944	5.50237e-07	1	-0.216387	NA	enhancer
FL_1034	chr1	19795257	19796521	5.71804e-07	1	-0.202868	NA	enhancer
BM_4595	chr6	154834142	154836360	8.8338e-07	1	0.202572	NA	enhancer
