# Supplementary material for: Comparison of DNA methylation profiles in human fetal and adult red blood cell progenitors
Source: Genome Med. 2015 Jan 20;7(1):1. doi: 10.1186/s13073-014-0122-2 (PMC4298057; doi:10.1186/s13073-014-0122-2)
Supplement: Additional file 4: Table S4. — Pathways enriched in differentially methylated genes. [file 13073_2014_122_MOESM4_ESM.xls]

## Sheet: Sheet1
Table S4. Pathways enriched in differentially methylated genes.
Category	Term	Count	%	Pvalue	Genes	List Total	Pop Hits	Pop Total	Fold Enrichment	Benjamini
GOTERM_BP_FAT	GO:0006955~immune response	70	8.28402	3.39665e-12	NM_005508, NM_000600, NM_020530, NM_012293, NM_017806, NM_002118, NM_001145102, NM_173841, NM_173843, NM_152871, NM_152872, NM_014146, NM_052941, NM_003733, NM_000074, NM_000572, NM_000577, NM_014464, NM_000417, NM_000576, NM_004159, NM_004580, NM_172217, NM_005533, NM_006820, NM_003650, NM_005080, NM_014880, NM_001135054, NM_006678, NM_145285, NM_001099856, NM_000043, NM_001079539, NM_181337, NM…	590	617	12864	2.47364	9.31013e-09
SP_PIR_KEYWORDS	glycoprotein	262	31.0059	6.35285e-09	NM_000601, NM_021777, NM_000600, NM_152390, NM_001003927, NM_016456, NM_182828, NM_176876, NM_181361, NM_138379, NM_001038628, NM_024989, NM_001145143, NM_001004707, NM_003632, NM_001004019, NM_000611, NM_003650, NM_182943, NM_007047, NM_181079, NM_001002918, NM_001135054, NM_001040143, NM_000518, NM_001001548, NM_001146255, NM_181078, NM_198207, NM_009590, NM_153460, NM_022834, NM_032101, NM_032…	834	4095	17880	1.37167	1.63903e-06
SP_PIR_KEYWORDS	signal	209	24.7337	3.83231e-09	NM_152779, NM_021777, NM_000601, NM_000600, NM_003353, NM_001925, NM_152390, NM_001003927, NM_016456, NM_182828, NM_000501, NM_138379, NM_001145143, NM_003632, NM_001004019, NM_000611, NM_003650, NM_182943, NM_007047, NM_181079, NM_001146255, NM_000618, NM_181078, NM_198207, NM_009590, NM_153460, NM_022834, NM_032101, NM_032100, NM_001146254, NM_021267, NM_021071, NM_018919, NM_032732, NM_173615,…	834	3073	17880	1.45809	1.97747e-06
UP_SEQ_FEATURE	signal peptide	209	24.7337	3.72448e-09	NM_152779, NM_021777, NM_000601, NM_000600, NM_003353, NM_001925, NM_152390, NM_001003927, NM_016456, NM_182828, NM_000501, NM_138379, NM_001145143, NM_003632, NM_001004019, NM_000611, NM_003650, NM_182943, NM_007047, NM_181079, NM_001146255, NM_000618, NM_181078, NM_198207, NM_009590, NM_153460, NM_022834, NM_032101, NM_032100, NM_001146254, NM_021267, NM_021071, NM_018919, NM_032732, NM_173615,…	833	3073	17863	1.45846	7.74317e-06
UP_SEQ_FEATURE	glycosylation site:N-linked (GlcNAc...)	250	29.5858	1.99917e-08	NM_021777, NM_000600, NM_152390, NM_001003927, NM_016456, NM_182828, NM_176876, NM_181361, NM_138379, NM_001038628, NM_024989, NM_001145143, NM_001004707, NM_003632, NM_001004019, NM_000611, NM_003650, NM_182943, NM_007047, NM_181079, NM_001002918, NM_001135054, NM_001040143, NM_001001548, NM_001146255, NM_181078, NM_198207, NM_009590, NM_153460, NM_022834, NM_032101, NM_032100, NM_014405, NM_001…	833	3914	17863	1.36971	2.07811e-05
GOTERM_BP_FAT	GO:0009611~response to wounding	53	6.27219	6.64378e-08	NM_005508, NM_000600, NM_003353, NM_001145102, NM_173841, NM_001003794, NM_203331, NM_173843, NM_176876, NM_001159, NM_203330, NM_000074, NM_203329, NM_000572, NM_021571, NM_000577, NM_000417, NM_000576, NM_000072, NM_007283, NM_002164, NM_001543, NM_004580, NM_000552, NM_001005738, NM_000611, NM_001432, NM_014880, NM_001135054, NM_002006, NM_002009, NM_005242, NM_001001548, NM_000618, NM_002562,…	590	516	12864	2.2395	9.10489e-05
SP_PIR_KEYWORDS	disulfide bond	178	21.0651	6.71962e-07	NM_000601, NM_021777, NM_000600, NM_001925, NM_182728, NM_182828, NM_176876, NM_138379, NM_000501, NM_001004707, NM_003632, NM_001004019, NM_000611, NM_003650, NM_007047, NM_001002918, NM_181079, NM_001135054, NM_001001548, NM_000618, NM_181078, NM_198207, NM_021267, NM_021071, NM_030774, NM_001017404, NM_000621, NM_001099414, NM_001807, NM_021798, NM_000627, NM_001127213, NM_001004724, NM_006072…	834	2695	17880	1.416	0.000115571
GOTERM_CC_FAT	GO:0005576~extracellular region	130	15.3846	1.66453e-06	NM_001166265, NM_152779, NM_001166264, NM_000601, NM_021777, NM_000900, NM_001166266, NM_000600, NM_001159878, NM_003353, NM_020530, NM_001925, NM_001062, NM_182828, NM_002308, NM_000501, NM_001010933, NM_000074, NM_001010932, NM_000572, NM_001010931, NM_000315, NM_000577, NM_000576, NM_001492, NM_001010934, NM_009587, NM_005013, NM_007244, NM_033440, NM_001004019, NM_019851, NM_000611, NM_030641…	574	1847	12101	1.48384	0.00059406
GOTERM_BP_FAT	GO:0006954~inflammatory response	36	4.26036	1.25661e-06	NM_005508, NM_000600, NM_003353, NM_173841, NM_001003794, NM_002965, NM_173843, NM_000204, NM_001159, NM_001733, NM_000074, NM_000572, NM_021571, NM_000577, NM_000417, NM_000576, NM_007283, NM_001565, NM_006072, NM_002164, NM_003326, NM_001543, NM_002993, NM_001005738, NM_004244, NM_014880, NM_001135054, NM_001700, NM_001143919, NM_000211, NM_002562, NM_001098212, NM_173452, NM_001838, NM_003263,…	590	317	12864	2.47609	0.00114746
UP_SEQ_FEATURE	topological domain:Extracellular	166	19.645	4.15996e-06	NM_021777, NM_152390, NM_001003927, NM_017806, NM_016456, NM_014146, NM_176876, NM_181361, NM_138379, NM_147157, NM_001004707, NM_003632, NM_001145143, NM_007047, NM_001002918, NM_181079, NM_001135054, NM_001001548, NM_005086, NM_181078, NM_031484, NM_153460, NM_032101, NM_032100, NM_030774, NM_032732, NM_018919, NM_001017404, NM_000621, NM_001099414, NM_001010893, NM_021798, NM_001004724, NM_003…	833	2548	17863	1.39707	0.00215981
UP_SEQ_FEATURE	disulfide bond	169	20	3.13999e-06	NM_021777, NM_000601, NM_000600, NM_001925, NM_182828, NM_176876, NM_000501, NM_138379, NM_001004707, NM_003632, NM_001004019, NM_000611, NM_003650, NM_007047, NM_001002918, NM_181079, NM_001135054, NM_001001548, NM_000618, NM_181078, NM_198207, NM_021267, NM_021071, NM_030774, NM_001017404, NM_000621, NM_001099414, NM_001807, NM_021798, NM_000627, NM_001127213, NM_001004724, NM_001909, NM_022842…	833	2592	17863	1.39817	0.00217365
GOTERM_BP_FAT	GO:0001817~regulation of cytokine production	24	2.84024	7.93463e-06	NM_001432, NM_000600, NM_001135054, NM_003353, NM_144687, NM_030571, NM_001700, NM_018384, NM_001145102, NM_002562, NM_022162, NM_006889, NM_000074, NM_000572, NM_006139, NM_002727, NM_000576, NM_003263, NM_003265, NM_144717, NM_001562, NM_002164, NM_003326, NM_006547	590	180	12864	2.90712	0.00542247
KEGG_PATHWAY	hsa04672:Intestinal immune network for IgA production	11	1.30178	7.1831e-05	NM_000074, NM_000572, NM_006139, NM_000600, NM_033554, NM_000586, NM_019111, NM_002118, NM_148672, NM_002342, NM_006889	244	47	4935	4.73361	0.00565878
KEGG_PATHWAY	hsa04060:Cytokine-cytokine receptor interaction	27	3.19527	0.000107893	NM_000601, NM_005508, NM_000600, NM_020530, NM_148957, NM_013246, NM_021798, NM_152871, NM_152872, NM_001963, NM_000074, NM_001010933, NM_000572, NM_001010932, NM_001010931, NM_000417, NM_000576, NM_001010934, NM_001565, NM_006072, NM_001562, NM_003326, NM_002993, NM_181079, NM_002609, NM_000043, NM_181078, NM_000020, NM_000588, NM_001838, NM_000586, NM_000584, NM_144717, NM_148672, NM_002342	244	241	4935	2.26592	0.00566658
KEGG_PATHWAY	hsa05330:Allograft rejection	9	1.06509	0.000146204	NM_000074, NM_000572, NM_006139, NM_033554, NM_000586, NM_019111, NM_002118, NM_152871, NM_152872, NM_000043, NM_006889	244	33	4935	5.51602	0.00575884
GOTERM_CC_FAT	GO:0005615~extracellular space	55	6.50888	3.66628e-05	NM_000900, NM_000600, NM_020530, NM_001925, NM_173841, NM_173843, NM_182828, NM_001963, NM_000074, NM_000572, NM_000577, NM_000315, NM_000576, NM_001492, NM_012098, NM_007244, NM_005013, NM_172217, NM_001432, NM_001098538, NM_002006, NM_000915, NM_002009, NM_000618, NM_000078, NM_001672, NM_198207, NM_173452, NM_001126056, NM_001126057, NM_001126058, NM_001136541, NM_001136540, NM_021267, NM_0063…	574	650	12101	1.78385	0.00652307
SP_PIR_KEYWORDS	Secreted	108	12.7811	5.5581e-05	NM_001166265, NM_152779, NM_001166264, NM_021777, NM_000900, NM_001166266, NM_000600, NM_003353, NM_001159878, NM_020530, NM_001925, NM_001062, NM_182828, NM_002308, NM_000501, NM_000074, NM_000572, NM_000315, NM_000577, NM_000576, NM_001492, NM_009587, NM_005013, NM_007244, NM_033440, NM_001004019, NM_019851, NM_000611, NM_003650, NM_174941, NM_001098538, NM_000915, NM_002009, NM_001146255, NM_0…	834	1587	17880	1.45898	0.00714451
KEGG_PATHWAY	hsa05332:Graft-versus-host disease	9	1.06509	0.000227489	NM_006139, NM_000600, NM_033554, NM_000586, NM_000576, NM_019111, NM_002118, NM_152871, NM_152872, NM_000043, NM_006889	244	35	4935	5.20082	0.0071637
UP_SEQ_FEATURE	topological domain:Cytoplasmic	196	23.1953	2.01388e-05	NM_021777, NM_152390, NM_001003927, NM_017806, NM_016456, NM_176876, NM_014146, NM_138379, NM_181361, NM_147157, NM_001038628, NM_024989, NM_001145143, NM_003632, NM_001004707, NM_181079, NM_001002918, NM_007047, NM_001135054, NM_005086, NM_001001548, NM_003847, NM_181078, NM_031484, NM_153460, NM_032101, NM_032100, NM_003645, NM_004099, NM_030774, NM_018919, NM_032732, NM_005072, NM_001017404, N…	833	3194	17863	1.31592	0.00833882
GOTERM_CC_FAT	GO:0031224~intrinsic to membrane	288	34.0828	7.95941e-05	NM_021777, NM_001003927, NM_016456, NM_176876, NM_138379, NM_181361, NM_198868, NM_024989, NM_001004707, NM_001145143, NM_007047, NM_001135054, NM_001040143, NM_005086, NM_153460, NM_001165034, NM_030774, NM_032732, NM_018919, NM_005072, NM_021798, NM_001803, NM_001127213, NM_207316, NM_001004724, NM_145343, NM_016580, NM_024743, NM_004244, NM_001004326, NM_134266, NM_001606, NM_001145961, NM_001…	574	5125	12101	1.1847	0.00942735
BIOCARTA	h_asbcellPathway:Antigen Dependent B Cell Activation	6	0.710059	0.0001513	NM_000074, NM_000572, NM_006139, NM_000586, NM_019111, NM_152871, NM_152872, NM_000043	70	12	1402	10.0143	0.0100867
GOTERM_CC_FAT	GO:0005887~integral to plasma membrane	83	9.82249	0.000146861	NM_005294, NM_000600, NM_012244, NM_020530, NM_014220, NM_182728, NM_000707, NM_181361, NM_000074, NM_147157, NM_000072, NM_019839, NM_003632, NM_005913, NM_001144756, NM_006678, NM_001040143, NM_001001548, NM_005086, NM_002101, NM_001130063, NM_014405, NM_000407, NM_000080, NM_004769, NM_004099, NM_014207, NM_005072, NM_001146036, NM_000621, NM_005832, NM_001803, NM_001127213, NM_020321, NM_0203…	574	1165	12101	1.50197	0.0104319
GOTERM_CC_FAT	GO:0016021~integral to membrane	278	32.8994	0.000118518	NM_021777, NM_000600, NM_182728, NM_152390, NM_001003927, NM_017806, NM_016456, NM_176876, NM_014146, NM_181361, NM_138379, NM_198868, NM_147157, NM_001038628, NM_003636, NM_024989, NM_001145143, NM_001004707, NM_003632, NM_007047, NM_181079, NM_001002918, NM_001135054, NM_001040143, NM_005086, NM_001001548, NM_181078, NM_003847, NM_031484, NM_198207, NM_153460, NM_032101, NM_014405, NM_032100, N…	574	4942	12101	1.18591	0.0105226
KEGG_PATHWAY	hsa05320:Autoimmune thyroid disease	10	1.18343	6.81107e-05	NM_002118, NM_152871, NM_000043, NM_152872, NM_006889, NM_000074, NM_000572, NM_033554, NM_006139, NM_000586, NM_005214, NM_019111, NM_001037631	244	38	4935	5.32248	0.0107042
GOTERM_CC_FAT	GO:0031226~intrinsic to plasma membrane	84	9.94083	0.000183514	NM_005294, NM_000600, NM_020530, NM_012244, NM_014220, NM_182728, NM_000707, NM_181361, NM_000074, NM_147157, NM_000072, NM_019839, NM_003632, NM_005913, NM_001144756, NM_000611, NM_006678, NM_001040143, NM_001001548, NM_005086, NM_002101, NM_001130063, NM_014405, NM_000407, NM_000080, NM_004769, NM_004099, NM_014207, NM_005072, NM_001146036, NM_000621, NM_005832, NM_001803, NM_001127213, NM_0203…	574	1191	12101	1.48688	0.0108607
BIOCARTA	h_th1th2Pathway:Th1/Th2 Differentiation	7	0.828402	0.00025654	NM_000074, NM_006139, NM_000586, NM_000417, NM_019111, NM_001562, NM_006889	70	20	1402	7.01	0.0113948
GOTERM_BP_FAT	GO:0032675~regulation of interleukin-6 production	10	1.18343	2.57845e-05	NM_000572, NM_001432, NM_000600, NM_003353, NM_000576, NM_144687, NM_003263, NM_003265, NM_002562, NM_022162	590	36	12864	6.0565	0.0140358
BIOCARTA	h_cytokinePathway:Cytokine Network	7	0.828402	0.000132921	NM_000572, NM_000588, NM_000600, NM_004513, NM_000586, NM_000584, NM_001562, NM_172217	70	18	1402	7.78889	0.0176548
SP_PIR_KEYWORDS	transmembrane	262	31.0059	0.000307241	NM_021777, NM_182728, NM_152390, NM_001003927, NM_017806, NM_016456, NM_176876, NM_014146, NM_181361, NM_138379, NM_198868, NM_147157, NM_001038628, NM_024989, NM_001145143, NM_001004707, NM_003632, NM_007047, NM_181079, NM_001002918, NM_001135054, NM_001040143, NM_005086, NM_001001548, NM_181078, NM_003847, NM_031484, NM_198207, NM_153460, NM_032101, NM_032100, NM_014405, NM_003645, NM_021267, N…	834	4666	17880	1.20381	0.0223969
SP_PIR_KEYWORDS	cytokine	20	2.36686	0.000273253	NM_144673, NM_000600, NM_020530, NM_013246, NM_182828, NM_198207, NM_000074, NM_000572, NM_000588, NM_004513, NM_001657, NM_000586, NM_000576, NM_001492, NM_000584, NM_001565, NM_148672, NM_006072, NM_001562, NM_021267, NM_003326, NM_002993, NM_172217	834	166	17880	2.58299	0.0232289
SP_PIR_KEYWORDS	cell membrane	130	15.3846	0.000267781	NM_005294, NM_021777, NM_012244, NM_206909, NM_031885, NM_182728, NM_017806, NM_017790, NM_001158, NM_000707, NM_176876, NM_014146, NM_001039724, NM_000074, NM_020872, NM_147157, NM_019839, NM_001145143, NM_020246, NM_001004707, NM_005913, NM_001144756, NM_000611, NM_174941, NM_001002918, NM_006678, NM_001010938, NM_005086, NM_173689, NM_002101, NM_001130063, NM_009590, NM_153460, NM_032101, NM_0…	834	2063	17880	1.35097	0.0272603
GOTERM_CC_FAT	GO:0044421~extracellular region part	66	7.81065	0.000679377	NM_001166265, NM_001166264, NM_001166266, NM_000600, NM_000900, NM_020530, NM_001925, NM_182828, NM_000501, NM_000074, NM_000572, NM_000315, NM_000577, NM_000576, NM_001492, NM_007244, NM_005013, NM_001004019, NM_001098538, NM_002006, NM_000915, NM_002009, NM_001146255, NM_000618, NM_000078, NM_198207, NM_001672, NM_022834, NM_001146254, NM_001998, NM_021267, NM_006682, NM_152890, NM_003661, NM_0…	574	920	12101	1.5124	0.0298722
GOTERM_CC_FAT	GO:0005886~plasma membrane	206	24.3787	0.000617582	NM_021777, NM_000600, NM_031885, NM_182728, NM_017806, NM_014146, NM_176876, NM_001039724, NM_181361, NM_147157, NM_001145143, NM_003632, NM_001004707, NM_000611, NM_001002918, NM_001040143, NM_007044, NM_005086, NM_001001548, NM_002664, NM_153460, NM_032101, NM_032100, NM_014405, NM_004099, NM_021071, NM_030774, NM_003641, NM_018919, NM_032732, NM_001075099, NM_005072, NM_001017404, NM_000621, N…	574	3580	12101	1.21309	0.0310152
GOTERM_BP_FAT	GO:0042129~regulation of T cell proliferation	12	1.42012	7.4813e-05	NM_025239, NM_000600, NM_030571, NM_000572, NM_006139, NM_000586, NM_000417, NM_000576, NM_005214, NM_144717, NM_001562, NM_002164, NM_001037631	590	60	12864	4.36068	0.0336009
GOTERM_BP_FAT	GO:0050878~regulation of body fluid levels	18	2.13018	0.000156291	NM_000600, NM_003353, NM_203331, NM_001807, NM_176876, NM_203330, NM_203329, NM_000074, NM_152841, NM_000072, NM_004580, NM_000552, NM_000611, NM_000915, NM_001001548, NM_000490, NM_005242, NM_003381, NM_194435, NM_002664, NM_006163, NM_000407, NM_183236, NM_183234, NM_001127444, NM_001127443, NM_004101	590	136	12864	2.88574	0.0381993
GOTERM_BP_FAT	GO:0042327~positive regulation of phosphorylation	15	1.77515	0.000101125	NM_001432, NM_000600, NM_002006, NM_017625, NM_020530, NM_013246, NM_001010938, NM_000618, NM_002562, NM_182828, NM_022162, NM_001111284, NM_001963, NM_001111285, NM_000588, NM_001111283, NM_000586, NM_000576	590	95	12864	3.44264	0.0388259
GOTERM_BP_FAT	GO:0002684~positive regulation of immune system process	25	2.95858	0.000174998	NM_025239, NM_001005747, NM_000600, NM_000204, NM_014146, NM_022162, NM_001733, NM_000576, NM_000417, NM_001562, NM_002164, NM_001432, NM_003726, NM_018384, NM_005242, NM_001099856, NM_002562, NM_032464, NM_032463, NM_006889, NM_173452, NM_006139, NM_000586, NM_019111, NM_003265, NM_001831, NM_003665, NM_014207, NM_001075099	590	233	12864	2.33942	0.0391876
GOTERM_BP_FAT	GO:0006952~defense response	47	5.56213	0.000119714	NM_000600, NM_005508, NM_003353, NM_001925, NM_001003794, NM_173841, NM_021246, NM_173843, NM_001159, NM_000074, NM_000572, NM_021571, NM_000577, NM_000576, NM_000417, NM_007283, NM_002164, NM_001543, NM_004580, NM_001005738, NM_014880, NM_001135054, NM_006678, NM_002463, NM_002462, NM_002562, NM_173452, NM_183236, NM_001136541, NM_183234, NM_001136540, NM_203416, NM_003661, NM_002965, NM_000204,…	590	568	12864	1.80415	0.0401897
GOTERM_BP_FAT	GO:0048584~positive regulation of response to stimulus	25	2.95858	0.000153342	NM_001005747, NM_000600, NM_005508, NM_020530, NM_001145102, NM_000204, NM_014146, NM_022162, NM_001733, NM_004513, NM_000576, NM_002164, NM_172217, NM_001432, NM_003726, NM_144687, NM_001700, NM_018384, NM_005242, NM_001099856, NM_002562, NM_032464, NM_032463, NM_173452, NM_019111, NM_000584, NM_003265, NM_001831, NM_003665, NM_001075099	590	231	12864	2.35967	0.0411631
GOTERM_BP_FAT	GO:0045937~positive regulation of phosphate metabolic process	15	1.77515	0.000142288	NM_001432, NM_000600, NM_002006, NM_017625, NM_020530, NM_013246, NM_001010938, NM_000618, NM_002562, NM_182828, NM_022162, NM_001111284, NM_001963, NM_001111285, NM_000588, NM_001111283, NM_000586, NM_000576	590	98	12864	3.33725	0.0424119
GOTERM_BP_FAT	GO:0010562~positive regulation of phosphorus metabolic process	15	1.77515	0.000142288	NM_001432, NM_000600, NM_002006, NM_017625, NM_020530, NM_013246, NM_001010938, NM_000618, NM_002562, NM_182828, NM_022162, NM_001111284, NM_001963, NM_001111285, NM_000588, NM_001111283, NM_000586, NM_000576	590	98	12864	3.33725	0.0424119
SP_PIR_KEYWORDS	dioxygenase	11	1.30178	0.000703572	NM_032804, NM_174933, NM_194294, NM_182943, NM_175902, NM_032590, NM_012308, NM_024648, NM_000935, NM_006618, NM_001141, NM_001100876, NM_002164, NM_017429, NM_001039130, NM_001039131	834	64	17880	3.6848	0.0443813
GOTERM_BP_FAT	GO:0001819~positive regulation of cytokine production	14	1.6568	0.00021809	NM_001432, NM_000600, NM_003353, NM_144687, NM_018384, NM_001145102, NM_002562, NM_022162, NM_000074, NM_000576, NM_003265, NM_144717, NM_001562, NM_002164	590	90	12864	3.39164	0.0449471
SP_PIR_KEYWORDS	Sodium	15	1.77515	0.000998587	NM_001159575, NM_001010893, NM_018018, NM_001040143, NM_001112800, NM_001112801, NM_032591, NM_022444, NM_001143824, NM_020321, NM_173512, NM_020322, NM_018231, NM_003060, NM_203327, NM_139319, NM_017419, NM_005116, NM_004769, NM_021097, NM_173653, NM_001145288	834	116	17880	2.77226	0.045785
SP_PIR_KEYWORDS	Sodium transport	15	1.77515	0.000998587	NM_001159575, NM_001010893, NM_018018, NM_001040143, NM_001112800, NM_001112801, NM_032591, NM_022444, NM_001143824, NM_020321, NM_173512, NM_020322, NM_018231, NM_003060, NM_203327, NM_139319, NM_017419, NM_005116, NM_004769, NM_021097, NM_173653, NM_001145288	834	116	17880	2.77226	0.045785
SP_PIR_KEYWORDS	membrane	321	37.9882	0.000858878	NM_021777, NM_001003927, NM_016456, NM_176876, NM_001039724, NM_138379, NM_181361, NM_198868, NM_024989, NM_001145143, NM_001004707, NM_007047, NM_182943, NM_001135054, NM_001040143, NM_005086, NM_153460, NM_001165034, NM_030774, NM_032732, NM_018919, NM_005072, NM_001163335, NM_001163334, NM_021798, NM_001803, NM_001127213, NM_207316, NM_001004724, NM_016580, NM_024743, NM_004244, NM_001004326, …	834	5956	17880	1.15545	0.0480698
GOTERM_BP_FAT	GO:0032944~regulation of mononuclear cell proliferation	13	1.53846	0.000334013	NM_025239, NM_000600, NM_030571, NM_000572, NM_006139, NM_000586, NM_000576, NM_000417, NM_005214, NM_144717, NM_001562, NM_002164, NM_001037631, NM_014207	590	82	12864	3.45663	0.049599
GOTERM_BP_FAT	GO:0070663~regulation of leukocyte proliferation	13	1.53846	0.000334013	NM_025239, NM_000600, NM_030571, NM_000572, NM_006139, NM_000586, NM_000576, NM_000417, NM_005214, NM_144717, NM_001562, NM_002164, NM_001037631, NM_014207	590	82	12864	3.45663	0.049599
SP_PIR_KEYWORDS	growth factor	16	1.89349	0.0009876	NM_000601, NM_000600, NM_182828, NM_001010933, NM_001963, NM_001111284, NM_001010932, NM_001111285, NM_001010931, NM_001111283, NM_001492, NM_006179, NM_001010934, NM_004926, NM_019851, NM_001432, NM_002006, NM_003867, NM_002009, NM_000618, NM_198207, NM_000588, NM_001657, NM_000586, NM_021267	834	129	17880	2.65908	0.0497074
GOTERM_BP_FAT	GO:0050672~negative regulation of lymphocyte proliferation	8	0.946746	0.000329761	NM_025239, NM_000572, NM_000586, NM_000417, NM_030571, NM_005214, NM_144717, NM_002164, NM_001037631	590	30	12864	5.81424	0.0517887
GOTERM_BP_FAT	GO:0032945~negative regulation of mononuclear cell proliferation	8	0.946746	0.000329761	NM_025239, NM_000572, NM_000586, NM_000417, NM_030571, NM_005214, NM_144717, NM_002164, NM_001037631	590	30	12864	5.81424	0.0517887
GOTERM_BP_FAT	GO:0070664~negative regulation of leukocyte proliferation	8	0.946746	0.000329761	NM_025239, NM_000572, NM_000586, NM_000417, NM_030571, NM_005214, NM_144717, NM_002164, NM_001037631	590	30	12864	5.81424	0.0517887
GOTERM_BP_FAT	GO:0050670~regulation of lymphocyte proliferation	13	1.53846	0.000297245	NM_025239, NM_000600, NM_030571, NM_000572, NM_006139, NM_000586, NM_000576, NM_000417, NM_005214, NM_144717, NM_001562, NM_002164, NM_001037631, NM_014207	590	81	12864	3.49931	0.0528754
GOTERM_BP_FAT	GO:0006935~chemotaxis	19	2.24852	0.000279984	NM_001005738, NM_144673, NM_005508, NM_000600, NM_002006, NM_001700, NM_001164692, NM_002609, NM_002965, NM_000211, NM_000572, NM_004513, NM_001838, NM_000576, NM_000584, NM_019839, NM_148672, NM_001565, NM_006072, NM_002993, NM_172217	590	156	12864	2.65554	0.0533488
GOTERM_BP_FAT	GO:0042330~taxis	19	2.24852	0.000279984	NM_001005738, NM_144673, NM_005508, NM_000600, NM_002006, NM_001700, NM_001164692, NM_002609, NM_002965, NM_000211, NM_000572, NM_004513, NM_001838, NM_000576, NM_000584, NM_019839, NM_148672, NM_001565, NM_006072, NM_002993, NM_172217	590	156	12864	2.65554	0.0533488
GOTERM_BP_FAT	GO:0060326~cell chemotaxis	9	1.06509	0.000321602	NM_000572, NM_000600, NM_004513, NM_000576, NM_001700, NM_000584, NM_002609, NM_002965, NM_000211, NM_172217	590	39	12864	5.03155	0.0536127
GOTERM_BP_FAT	GO:0051250~negative regulation of lymphocyte activation	10	1.18343	0.00045139	NM_025239, NM_030571, NM_018384, NM_152871, NM_000043, NM_152872, NM_000572, NM_000586, NM_000417, NM_005214, NM_144717, NM_002164, NM_001037631	590	51	12864	4.27517	0.0630578
GOTERM_BP_FAT	GO:0042035~regulation of cytokine biosynthetic process	12	1.42012	0.000510978	NM_000572, NM_001432, NM_006139, NM_000600, NM_001135054, NM_000576, NM_144687, NM_003263, NM_001700, NM_003265, NM_006547, NM_006889	590	74	12864	3.53568	0.0645352
KEGG_PATHWAY	hsa04940:Type I diabetes mellitus	8	0.946746	0.00255695	NM_006139, NM_033554, NM_000586, NM_000576, NM_019111, NM_002118, NM_152871, NM_152872, NM_000043, NM_006889	244	39	4935	4.1488	0.0651969
GOTERM_BP_FAT	GO:0001775~cell activation	27	3.19527	0.000494306	NM_000600, NM_001145102, NM_013246, NM_021798, NM_152871, NM_152872, NM_014146, NM_176876, NM_000074, NM_000572, NM_152687, NM_030817, NM_003326, NM_004580, NM_000552, NM_181079, NM_003037, NM_145285, NM_001700, NM_018384, NM_002562, NM_000043, NM_032464, NM_181078, NM_032463, NM_002664, NM_006889, NM_006139, NM_000586, NM_003263, NM_000584, NM_000407, NM_183236, NM_003265, NM_183234	590	280	12864	2.10247	0.0655166
GOTERM_BP_FAT	GO:0001934~positive regulation of protein amino acid phosphorylation	13	1.53846	0.000580906	NM_000600, NM_002006, NM_017625, NM_020530, NM_013246, NM_001010938, NM_000618, NM_002562, NM_182828, NM_022162, NM_001111284, NM_001111285, NM_000588, NM_001111283, NM_000586, NM_000576	590	87	12864	3.25798	0.0698381
UP_SEQ_FEATURE	transmembrane region	262	31.0059	0.000211304	NM_021777, NM_182728, NM_152390, NM_001003927, NM_017806, NM_016456, NM_176876, NM_014146, NM_181361, NM_138379, NM_198868, NM_147157, NM_001038628, NM_024989, NM_001145143, NM_001004707, NM_003632, NM_007047, NM_181079, NM_001002918, NM_001135054, NM_001040143, NM_005086, NM_001001548, NM_181078, NM_003847, NM_031484, NM_198207, NM_153460, NM_032101, NM_032100, NM_014405, NM_003645, NM_021267, N…	833	4642	17863	1.21033	0.0706078
GOTERM_BP_FAT	GO:0002819~regulation of adaptive immune response	10	1.18343	0.000801749	NM_000572, NM_000586, NM_000576, NM_030571, NM_018384, NM_144717, NM_002562, NM_002164, NM_022162, NM_006889	590	55	12864	3.96425	0.0730072
GOTERM_BP_FAT	GO:0050730~regulation of peptidyl-tyrosine phosphorylation	11	1.30178	0.000780394	NM_000600, NM_020530, NM_013246, NM_001010938, NM_002609, NM_000211, NM_000618, NM_022162, NM_001111284, NM_001963, NM_001111285, NM_000588, NM_001111283, NM_000586	590	66	12864	3.6339	0.0735775
GOTERM_BP_FAT	GO:0050863~regulation of T cell activation	15	1.77515	0.000760826	NM_025239, NM_000600, NM_030571, NM_018384, NM_006889, NM_000572, NM_006139, NM_000586, NM_000576, NM_000417, NM_005214, NM_144717, NM_001562, NM_002164, NM_001037631, NM_014207	590	115	12864	2.84392	0.0743576
GOTERM_BP_FAT	GO:0042130~negative regulation of T cell proliferation	7	0.828402	0.000754082	NM_025239, NM_000572, NM_000417, NM_030571, NM_005214, NM_144717, NM_002164, NM_001037631	590	25	12864	6.10495	0.0764475
GOTERM_BP_FAT	GO:0006814~sodium ion transport	16	1.89349	0.000880721	NM_005072, NM_001159575, NM_018018, NM_001010893, NM_001112800, NM_001112801, NM_032591, NM_020321, NM_020322, NM_173512, NM_018231, NM_203327, NM_139319, NM_017419, NM_001145288, NM_001040143, NM_001145961, NM_022444, NM_001145962, NM_001143824, NM_003060, NM_004769, NM_005116, NM_173653, NM_021097	590	130	12864	2.68349	0.0773487
GOTERM_BP_FAT	GO:0032101~regulation of response to external stimulus	18	2.13018	0.000737581	NM_000600, NM_005508, NM_020530, NM_144687, NM_030571, NM_001700, NM_001145459, NM_001145102, NM_005242, NM_002664, NM_000572, NM_004513, NM_139211, NM_000586, NM_001836, NM_000417, NM_000584, NM_144717, NM_002164, NM_172217	590	155	12864	2.53201	0.0777124
GOTERM_BP_FAT	GO:0002822~regulation of adaptive immune response based on somatic recombination of immune receptors built from immunoglobulin superfamily domains	10	1.18343	0.000698368	NM_000572, NM_000586, NM_000576, NM_030571, NM_018384, NM_144717, NM_002562, NM_002164, NM_022162, NM_006889	590	54	12864	4.03766	0.0798847
GOTERM_BP_FAT	GO:0002695~negative regulation of leukocyte activation	10	1.18343	0.000698368	NM_025239, NM_030571, NM_018384, NM_152871, NM_000043, NM_152872, NM_000572, NM_000586, NM_000417, NM_005214, NM_144717, NM_002164, NM_001037631	590	54	12864	4.03766	0.0798847
GOTERM_BP_FAT	GO:0045073~regulation of chemokine biosynthetic process	5	0.591716	0.00073236	NM_000600, NM_001135054, NM_000576, NM_001700, NM_003265	590	10	12864	10.9017	0.0802673
GOTERM_CC_FAT	GO:0044459~plasma membrane part	129	15.2663	0.00219051	NM_005294, NM_000167, NM_000600, NM_012244, NM_020530, NM_206909, NM_031885, NM_014220, NM_182728, NM_002118, NM_000707, NM_001039724, NM_181361, NM_000074, NM_001166161, NM_001166162, NM_001166163, NM_147157, NM_000417, NM_052832, NM_000072, NM_019839, NM_139319, NM_003632, NM_005913, NM_004580, NM_001144756, NM_000611, NM_006678, NM_001040143, NM_005086, NM_001001548, NM_002101, NM_001130063, N…	574	2142	12101	1.26964	0.0833095
GOTERM_BP_FAT	GO:0002683~negative regulation of immune system process	12	1.42012	0.000999977	NM_025239, NM_001633, NM_030571, NM_018384, NM_152871, NM_000043, NM_152872, NM_022162, NM_000572, NM_000586, NM_000417, NM_005214, NM_144717, NM_002164, NM_001037631	590	80	12864	3.27051	0.0846617
GOTERM_BP_FAT	GO:0050866~negative regulation of cell activation	10	1.18343	0.00118877	NM_025239, NM_030571, NM_018384, NM_152871, NM_000043, NM_152872, NM_000572, NM_000586, NM_000417, NM_005214, NM_144717, NM_002164, NM_001037631	590	58	12864	3.75921	0.0968677
GOTERM_BP_FAT	GO:0050708~regulation of protein secretion	10	1.18343	0.00118877	NM_001963, NM_000074, NM_000572, NM_000600, NM_000586, NM_144687, NM_002727, NM_002562, NM_003326, NM_022162	590	58	12864	3.75921	0.0968677
GOTERM_BP_FAT	GO:0030595~leukocyte chemotaxis	8	0.946746	0.0012629	NM_000572, NM_000600, NM_004513, NM_000576, NM_001700, NM_000584, NM_002965, NM_000211, NM_172217	590	37	12864	4.71425	0.0996425
GOTERM_BP_FAT	GO:0050926~regulation of positive chemotaxis	6	0.710059	0.0013467	NM_005508, NM_004513, NM_001700, NM_000584, NM_001145102, NM_005242, NM_172217	590	19	12864	6.88528	0.102947
GOTERM_BP_FAT	GO:0050927~positive regulation of positive chemotaxis	6	0.710059	0.0013467	NM_005508, NM_004513, NM_001700, NM_000584, NM_001145102, NM_005242, NM_172217	590	19	12864	6.88528	0.102947
GOTERM_BP_FAT	GO:0032755~positive regulation of interleukin-6 production	6	0.710059	0.0013467	NM_000600, NM_003353, NM_000576, NM_003265, NM_002562, NM_022162	590	19	12864	6.88528	0.102947
GOTERM_BP_FAT	GO:0009891~positive regulation of biosynthetic process	50	5.91716	0.00148877	NM_000600, NM_020530, NM_003353, NM_006483, NM_006484, NM_001145102, NM_001001419, NM_182828, NM_000572, NM_013953, NM_013952, NM_000315, NM_000576, NM_001134445, NM_006530, NM_017521, NM_032638, NM_001432, NM_002006, NM_145285, NM_000518, NM_001122757, NM_000618, NM_001040002, NM_005239, NM_007156, NM_022169, NM_006163, NM_000306, NM_001075099, NM_001024630, NM_001122607, NM_022455, NM_022162, N…	590	691	12864	1.57767	0.110129
GOTERM_MF_FAT	GO:0005125~cytokine activity	21	2.48521	0.000299536	NM_144673, NM_000600, NM_020530, NM_013246, NM_173841, NM_173843, NM_182828, NM_000074, NM_000572, NM_004513, NM_000577, NM_000576, NM_001492, NM_001565, NM_001562, NM_006072, NM_003326, NM_172217, NM_002993, NM_198207, NM_000588, NM_001657, NM_000586, NM_000584, NM_148672, NM_021267	578	180	12298	2.4823	0.110936
GOTERM_MF_FAT	GO:0008083~growth factor activity	20	2.36686	0.000151005	NM_000601, NM_000600, NM_020530, NM_013246, NM_182828, NM_007036, NM_001010933, NM_001963, NM_001111284, NM_001010932, NM_001111285, NM_000572, NM_001010931, NM_001111283, NM_000576, NM_001492, NM_001010934, NM_006179, NM_019851, NM_001432, NM_002006, NM_003867, NM_002009, NM_000618, NM_001135604, NM_198207, NM_000588, NM_001657, NM_000586, NM_021267	578	158	12298	2.69327	0.11179
GOTERM_BP_FAT	GO:0050921~positive regulation of chemotaxis	7	0.828402	0.00173086	NM_005508, NM_000600, NM_004513, NM_001700, NM_000584, NM_001145102, NM_005242, NM_172217	590	29	12864	5.26289	0.120442
GOTERM_BP_FAT	GO:0010740~positive regulation of protein kinase cascade	18	2.13018	0.00168983	NM_000600, NM_020530, NM_030571, NM_013246, NM_000618, NM_002562, NM_001164283, NM_022162, NM_002308, NM_000841, NM_001111284, NM_001111285, NM_000588, NM_016479, NM_001111283, NM_000586, NM_000576, NM_003265, NM_005775, NM_009587, NM_145759, NM_002342	590	167	12864	2.35007	0.120824
UP_SEQ_FEATURE	metal ion-binding site:Iron (heme proximal ligand)	6	0.710059	0.000439922	NM_194294, NM_000519, NM_000518, NM_002164, NM_000857, NM_000184	833	15	17863	8.57767	0.122506
GOTERM_BP_FAT	GO:0032103~positive regulation of response to external stimulus	10	1.18343	0.00215766	NM_005508, NM_000600, NM_004513, NM_020530, NM_144687, NM_001700, NM_000584, NM_001145102, NM_005242, NM_002164, NM_172217	590	63	12864	3.46086	0.12328
GOTERM_BP_FAT	GO:0050778~positive regulation of immune response	16	1.89349	0.00187287	NM_001005747, NM_001432, NM_003726, NM_018384, NM_001099856, NM_002562, NM_000204, NM_014146, NM_032464, NM_022162, NM_032463, NM_001733, NM_173452, NM_000576, NM_019111, NM_003265, NM_001831, NM_003665, NM_002164, NM_001075099	590	140	12864	2.49182	0.123442
GOTERM_BP_FAT	GO:0051223~regulation of protein transport	14	1.6568	0.00211468	NM_003302, NM_000600, NM_144687, NM_030571, NM_001145102, NM_002562, NM_022162, NM_001963, NM_000074, NM_000572, NM_000586, NM_002727, NM_000576, NM_003326	590	114	12864	2.67761	0.123549
GOTERM_BP_FAT	GO:0042060~wound healing	19	2.24852	0.00208221	NM_000600, NM_203331, NM_001145102, NM_176876, NM_203330, NM_001111284, NM_203329, NM_000074, NM_001111285, NM_001111283, NM_000576, NM_000072, NM_004580, NM_000552, NM_000611, NM_001432, NM_002006, NM_002009, NM_005242, NM_001001548, NM_000618, NM_178822, NM_000020, NM_002664, NM_183236, NM_000407, NM_183234, NM_001127444, NM_001127443, NM_004101	590	185	12864	2.23927	0.124419
GOTERM_BP_FAT	GO:0031328~positive regulation of cellular biosynthetic process	49	5.79882	0.00186555	NM_000600, NM_020530, NM_003353, NM_006483, NM_006484, NM_001145102, NM_001001419, NM_182828, NM_000572, NM_013953, NM_013952, NM_000315, NM_000576, NM_001134445, NM_006530, NM_017521, NM_032638, NM_001432, NM_002006, NM_145285, NM_000518, NM_001122757, NM_000618, NM_001040002, NM_005239, NM_007156, NM_006163, NM_000306, NM_001075099, NM_001024630, NM_001122607, NM_022455, NM_022162, NM_001804, N…	590	681	12864	1.56882	0.126014
GOTERM_BP_FAT	GO:0009967~positive regulation of signal transduction	26	3.07692	0.00208106	NM_000600, NM_020530, NM_030571, NM_001122742, NM_013246, NM_182828, NM_001164283, NM_022162, NM_002308, NM_000841, NM_001963, NM_001111284, NM_001111285, NM_001111283, NM_000315, NM_000576, NM_005775, NM_009587, NM_001432, NM_139166, NM_002562, NM_000618, NM_000020, NM_014795, NM_016479, NM_000588, NM_000586, NM_003265, NM_145759, NM_002342, NM_001171653	590	293	12864	1.93477	0.127118
GOTERM_BP_FAT	GO:0001932~regulation of protein amino acid phosphorylation	18	2.13018	0.00204683	NM_000600, NM_002006, NM_020530, NM_017625, NM_144687, NM_013246, NM_001010938, NM_002609, NM_000211, NM_002562, NM_000618, NM_182828, NM_022162, NM_014795, NM_001963, NM_001111284, NM_001111285, NM_000588, NM_001111283, NM_000586, NM_000576, NM_001171653	590	170	12864	2.30859	0.128011
SP_PIR_KEYWORDS	lymphokine	5	0.591716	0.00321788	NM_000572, NM_000588, NM_000600, NM_000586, NM_000576	834	14	17880	7.65673	0.129417
BBID	22.Cytokine-chemokine_CNS	5	0.591716	0.00267492	NM_000572, NM_000588, NM_000600, NM_000586, NM_000584	25	10	352	7.04	0.130017
GOTERM_BP_FAT	GO:0050868~negative regulation of T cell activation	8	0.946746	0.00203096	NM_025239, NM_000572, NM_000417, NM_030571, NM_005214, NM_018384, NM_144717, NM_002164, NM_001037631	590	40	12864	4.36068	0.130044
GOTERM_BP_FAT	GO:0002700~regulation of production of molecular mediator of immune response	8	0.946746	0.00203096	NM_000074, NM_000572, NM_000600, NM_000586, NM_030571, NM_018384, NM_003326, NM_022162	590	40	12864	4.36068	0.130044
BIOCARTA	h_bbcellPathway:Bystander B Cell Activation	4	0.473373	0.0053504	NM_000074, NM_006139, NM_019111, NM_152871, NM_152872, NM_000043	70	8	1402	10.0143	0.133918
GOTERM_BP_FAT	GO:0050920~regulation of chemotaxis	7	0.828402	0.00248238	NM_005508, NM_000600, NM_004513, NM_001700, NM_000584, NM_001145102, NM_005242, NM_172217	590	31	12864	4.92335	0.137656
GOTERM_BP_FAT	GO:0051249~regulation of lymphocyte activation	16	1.89349	0.00264417	NM_025239, NM_000600, NM_030571, NM_018384, NM_152871, NM_152872, NM_000043, NM_006889, NM_000572, NM_006139, NM_000586, NM_000576, NM_000417, NM_005214, NM_144717, NM_001562, NM_002164, NM_001037631, NM_014207	590	145	12864	2.40589	0.140318
GOTERM_BP_FAT	GO:0007610~behavior	36	4.26036	0.00261148	NM_001005747, NM_144673, NM_005508, NM_000600, NM_020530, NM_003353, NM_000621, NM_031885, NM_002965, NM_000663, NM_000841, NM_000572, NM_004513, NM_000747, NM_001882, NM_000576, NM_019839, NM_001565, NM_006072, NM_001562, NM_002164, NM_002993, NM_172217, NM_001005738, NM_002006, NM_000915, NM_000839, NM_001700, NM_000490, NM_001164692, NM_000954, NM_002609, NM_004032, NM_000211, NM_001130063, NM…	590	464	12864	1.69164	0.14144
GOTERM_BP_FAT	GO:0007599~hemostasis	13	1.53846	0.00280072	NM_000552, NM_000611, NM_000600, NM_005242, NM_203331, NM_001001548, NM_176876, NM_203330, NM_002664, NM_000074, NM_203329, NM_152841, NM_006163, NM_183236, NM_000407, NM_000072, NM_183234, NM_001127444, NM_001127443, NM_004580, NM_004101	590	104	12864	2.72542	0.145201
GOTERM_MF_FAT	GO:0016701~oxidoreductase activity, acting on single donors with incorporation of molecular oxygen	11	1.30178	0.000831249	NM_032804, NM_174933, NM_194294, NM_182943, NM_175902, NM_032590, NM_012308, NM_024648, NM_000935, NM_006618, NM_001141, NM_001100876, NM_002164, NM_017429, NM_001039130, NM_001039131	578	65	12298	3.60069	0.150579
GOTERM_BP_FAT	GO:0007626~locomotory behavior	24	2.84024	0.00300825	NM_001005747, NM_144673, NM_000600, NM_005508, NM_002965, NM_000663, NM_000572, NM_004513, NM_000576, NM_019839, NM_001565, NM_006072, NM_172217, NM_002993, NM_001005738, NM_002006, NM_000839, NM_001700, NM_000490, NM_001164692, NM_000954, NM_002609, NM_000211, NM_001130063, NM_001838, NM_000584, NM_148672	590	269	12864	1.94528	0.152243
BIOCARTA	h_inflamPathway:Cytokines and Inflammatory Response	6	0.710059	0.0051079	NM_000572, NM_000588, NM_000600, NM_000586, NM_019111, NM_000584	70	24	1402	5.00714	0.157644
GOTERM_BP_FAT	GO:0051222~positive regulation of protein transport	10	1.18343	0.00331622	NM_000572, NM_003302, NM_000600, NM_000586, NM_000576, NM_144687, NM_001145102, NM_002562, NM_003326, NM_022162	590	67	12864	3.25424	0.163498
GOTERM_MF_FAT	GO:0031402~sodium ion binding	15	1.77515	0.00113974	NM_001159575, NM_001010893, NM_018018, NM_001040143, NM_001112800, NM_001112801, NM_032591, NM_022444, NM_001143824, NM_020321, NM_173512, NM_020322, NM_018231, NM_003060, NM_203327, NM_139319, NM_017419, NM_005116, NM_004769, NM_021097, NM_173653, NM_001145288	578	117	12298	2.7278	0.163929
GOTERM_BP_FAT	GO:0007186~G-protein coupled receptor protein signaling pathway	64	7.57396	0.0034615	NM_005294, NM_053036, NM_005508, NM_003353, NM_001005195, NM_176876, NM_000707, NM_001005489, NM_000841, NM_001114, NM_001005515, NM_000315, NM_019839, NM_004826, NM_001004707, NM_005913, NM_020400, NM_001005738, NM_001144756, NM_001002918, NM_013447, NM_003381, NM_005242, NM_022571, NM_001164692, NM_194435, NM_000956, NM_013345, NM_001130063, NM_001005189, NM_001165947, NM_002664, NM_016339, NM_…	590	978	12864	1.42681	0.167046
KEGG_PATHWAY	hsa04621:NOD-like receptor signaling pathway	9	1.06509	0.0103774	NM_003302, NM_138981, NM_021571, NM_000600, NM_000576, NM_000584, NM_001099856, NM_001562, NM_002753, NM_022162	244	62	4935	2.93595	0.167342
GOTERM_BP_FAT	GO:0070201~regulation of establishment of protein localization	14	1.6568	0.00358187	NM_003302, NM_000600, NM_144687, NM_030571, NM_001145102, NM_002562, NM_022162, NM_001963, NM_000074, NM_000572, NM_000586, NM_002727, NM_000576, NM_003326	590	121	12864	2.52271	0.169374
GOTERM_BP_FAT	GO:0050900~leukocyte migration	9	1.06509	0.00375326	NM_000572, NM_000600, NM_004513, NM_000576, NM_145285, NM_001700, NM_000584, NM_002965, NM_000211, NM_172217	590	56	12864	3.50412	0.173761
GOTERM_MF_FAT	GO:0016702~oxidoreductase activity, acting on single donors with incorporation of molecular oxygen, incorporation of two atoms of oxygen	11	1.30178	0.000733534	NM_032804, NM_174933, NM_194294, NM_182943, NM_175902, NM_032590, NM_012308, NM_024648, NM_000935, NM_006618, NM_001141, NM_001100876, NM_002164, NM_017429, NM_001039130, NM_001039131	578	64	12298	3.65695	0.174703
KEGG_PATHWAY	hsa04514:Cell adhesion molecules (CAMs)	14	1.6568	0.00976187	NM_025239, NM_001171095, NM_002118, NM_000655, NM_001130861, NM_000211, NM_006889, NM_000074, NM_001160331, NM_033554, NM_006139, NM_003277, NM_019111, NM_005214, NM_003632, NM_001037631	244	128	4935	2.21215	0.176131
GOTERM_BP_FAT	GO:0050731~positive regulation of peptidyl-tyrosine phosphorylation	8	0.946746	0.00405873	NM_001111284, NM_001111285, NM_000588, NM_001111283, NM_000600, NM_020530, NM_000586, NM_001010938, NM_013246, NM_000618, NM_022162	590	45	12864	3.87616	0.177636
KEGG_PATHWAY	hsa05322:Systemic lupus erythematosus	11	1.30178	0.0123712	NM_000074, NM_000572, NM_003532, NM_006139, NM_033554, NM_019111, NM_021066, NM_003535, NM_002118, NM_003540, NM_001733, NM_006889	244	90	4935	2.47199	0.17855
GOTERM_BP_FAT	GO:0032642~regulation of chemokine production	5	0.591716	0.00396425	NM_000600, NM_001135054, NM_000576, NM_001700, NM_003265	590	15	12864	7.2678	0.179595
GOTERM_BP_FAT	GO:0048520~positive regulation of behavior	7	0.828402	0.00403691	NM_005508, NM_000600, NM_004513, NM_001700, NM_000584, NM_001145102, NM_005242, NM_172217	590	34	12864	4.48893	0.179624
SP_PIR_KEYWORDS	chemotaxis	10	1.18343	0.00553843	NM_001005738, NM_144673, NM_004513, NM_001700, NM_000584, NM_148672, NM_001565, NM_002965, NM_006072, NM_002993, NM_172217	834	71	17880	3.01956	0.185107
KEGG_PATHWAY	hsa05310:Asthma	6	0.710059	0.00920099	NM_000074, NM_000572, NM_000588, NM_033554, NM_019111, NM_002118	244	27	4935	4.49454	0.188313
SP_PIR_KEYWORDS	inflammation	6	0.710059	0.00529238	NM_000576, NM_001700, NM_000584, NM_000655, NM_001565, NM_002965	834	25	17880	5.14532	0.189922
GOTERM_BP_FAT	GO:0010647~positive regulation of cell communication	27	3.19527	0.00445315	NM_000600, NM_020530, NM_030571, NM_001122742, NM_013246, NM_182828, NM_001164283, NM_022162, NM_002308, NM_000841, NM_001963, NM_001111284, NM_001111285, NM_001111283, NM_000315, NM_000576, NM_005775, NM_009587, NM_001432, NM_000915, NM_139166, NM_002562, NM_000618, NM_000020, NM_014795, NM_016479, NM_000588, NM_000586, NM_003265, NM_145759, NM_002342, NM_001171653	590	327	12864	1.80028	0.190161
GOTERM_BP_FAT	GO:0050795~regulation of behavior	8	0.946746	0.00460253	NM_005508, NM_000600, NM_004513, NM_001700, NM_000584, NM_001145102, NM_005242, NM_000954, NM_172217	590	46	12864	3.79189	0.192907
GOTERM_BP_FAT	GO:0060341~regulation of cellular localization	22	2.60355	0.00493288	NM_003302, NM_000600, NM_002006, NM_000621, NM_020530, NM_144687, NM_000915, NM_001606, NM_001145102, NM_000490, NM_002562, NM_004198, NM_000707, NM_002688, NM_022162, NM_001165947, NM_212533, NM_000074, NM_001963, NM_000572, NM_000586, NM_002727, NM_000576, NM_003326	590	248	12864	1.93417	0.202209
GOTERM_BP_FAT	GO:0040017~positive regulation of locomotion	12	1.42012	0.00510689	NM_003302, NM_000600, NM_005508, NM_002006, NM_001700, NM_001145102, NM_005242, NM_002609, NM_000618, NM_001111284, NM_001111285, NM_004513, NM_001111283, NM_000584, NM_001565, NM_172217	590	98	12864	2.6698	0.205516
GOTERM_BP_FAT	GO:0050865~regulation of cell activation	17	2.01183	0.00556693	NM_025239, NM_000600, NM_030571, NM_018384, NM_152871, NM_152872, NM_000043, NM_006889, NM_002664, NM_000572, NM_006139, NM_000586, NM_000576, NM_000417, NM_005214, NM_144717, NM_001562, NM_002164, NM_001037631, NM_014207	590	172	12864	2.15499	0.209753
GOTERM_BP_FAT	GO:0001776~leukocyte homeostasis	7	0.828402	0.0054118	NM_000600, NM_000417, NM_145285, NM_018384, NM_001099856, NM_002562, NM_152871, NM_152872, NM_000043	590	36	12864	4.23955	0.210295
GOTERM_BP_FAT	GO:0051046~regulation of secretion	19	2.24852	0.00533066	NM_000600, NM_002006, NM_000621, NM_020530, NM_144687, NM_000915, NM_000490, NM_002562, NM_004198, NM_000707, NM_022162, NM_002688, NM_001165947, NM_000074, NM_001963, NM_000572, NM_000586, NM_002727, NM_000576, NM_003326	590	202	12864	2.05081	0.210454
GOTERM_BP_FAT	GO:0048872~homeostasis of number of cells	12	1.42012	0.00551508	NM_000600, NM_145285, NM_018384, NM_001099856, NM_002562, NM_001001419, NM_152871, NM_001001420, NM_000043, NM_152872, NM_018952, NM_000417, NM_003060, NM_144717, NM_005903, NM_152467	590	99	12864	2.64284	0.210894
GOTERM_BP_FAT	GO:0002697~regulation of immune effector process	12	1.42012	0.00551508	NM_000074, NM_000572, NM_006139, NM_000600, NM_000586, NM_000576, NM_030571, NM_018384, NM_144717, NM_002562, NM_003326, NM_022162	590	99	12864	2.64284	0.210894
GOTERM_BP_FAT	GO:0043410~positive regulation of MAPKKK cascade	8	0.946746	0.00585277	NM_000841, NM_000600, NM_020530, NM_000576, NM_003265, NM_005775, NM_002562, NM_022162	590	48	12864	3.6339	0.213484
SP_PIR_KEYWORDS	transmembrane protein	43	5.08876	0.00704589	NM_005508, NM_014220, NM_000324, NM_152871, NM_152872, NM_000707, NM_001963, NM_000074, NM_001491, NM_001781, NM_000747, NM_000417, NM_203327, NM_000072, NM_001492, NM_019839, NM_001543, NM_005913, NM_001005738, NM_001001548, NM_000655, NM_001164692, NM_000714, NM_000043, NM_182983, NM_001165947, NM_001815, NM_198207, NM_000407, NM_000080, NM_001127444, NM_001127443, NM_021267, NM_014207, NM_0021…	834	607	17880	1.51873	0.215914
GOTERM_BP_FAT	GO:0002637~regulation of immunoglobulin production	6	0.710059	0.00584622	NM_000074, NM_000572, NM_000600, NM_000586, NM_030571, NM_003326	590	26	12864	5.03155	0.216127
GOTERM_BP_FAT	GO:0045321~leukocyte activation	21	2.48521	0.00603126	NM_013246, NM_001145102, NM_021798, NM_152871, NM_152872, NM_014146, NM_000074, NM_000572, NM_152687, NM_003326, NM_004580, NM_181079, NM_003037, NM_145285, NM_001700, NM_018384, NM_002562, NM_000043, NM_032464, NM_181078, NM_032463, NM_006889, NM_006139, NM_000586, NM_003263, NM_183236, NM_000584, NM_003265, NM_183234	590	236	12864	1.94013	0.216394
GOTERM_BP_FAT	GO:0001818~negative regulation of cytokine production	7	0.828402	0.00621481	NM_000572, NM_144687, NM_030571, NM_018384, NM_144717, NM_002164, NM_022162	590	37	12864	4.12497	0.219368
GOTERM_BP_FAT	GO:0051023~regulation of immunoglobulin secretion	4	0.473373	0.006521	NM_000074, NM_000600, NM_000586, NM_003326	590	9	12864	9.6904	0.225997
GOTERM_BP_FAT	GO:0042102~positive regulation of T cell proliferation	7	0.828402	0.0071011	NM_025239, NM_006139, NM_000600, NM_000586, NM_000576, NM_000417, NM_001562	590	38	12864	4.01641	0.232001
GOTERM_BP_FAT	GO:0050727~regulation of inflammatory response	10	1.18343	0.00705839	NM_000572, NM_000600, NM_020530, NM_000586, NM_001836, NM_144687, NM_000417, NM_030571, NM_144717, NM_002164	590	75	12864	2.90712	0.233536
GOTERM_BP_FAT	GO:0050870~positive regulation of T cell activation	10	1.18343	0.00705839	NM_025239, NM_006139, NM_000600, NM_000586, NM_000576, NM_000417, NM_018384, NM_001562, NM_014207, NM_006889	590	75	12864	2.90712	0.233536
BIOCARTA	h_ctla4Pathway:The Co-Stimulatory Signal During T-cell Activation	5	0.591716	0.0118913	NM_006139, NM_000586, NM_019111, NM_005214, NM_001037631, NM_006889	70	19	1402	5.27068	0.234452
GOTERM_BP_FAT	GO:0045428~regulation of nitric oxide biosynthetic process	6	0.710059	0.00690994	NM_000572, NM_001134445, NM_000576, NM_000518, NM_018384, NM_001098212	590	27	12864	4.8452	0.234854
GOTERM_BP_FAT	GO:0045765~regulation of angiogenesis	9	1.06509	0.00703476	NM_032638, NM_000600, NM_002006, NM_001134445, NM_000576, NM_001122607, NM_007015, NM_001118888, NM_001118887, NM_001011705, NM_001147, NM_001098523	590	62	12864	3.16501	0.23567
GOTERM_BP_FAT	GO:0002694~regulation of leukocyte activation	16	1.89349	0.00786296	NM_025239, NM_000600, NM_030571, NM_018384, NM_152871, NM_152872, NM_000043, NM_006889, NM_000572, NM_006139, NM_000586, NM_000576, NM_000417, NM_005214, NM_144717, NM_001562, NM_002164, NM_001037631, NM_014207	590	163	12864	2.14021	0.247764
GOTERM_BP_FAT	GO:0051173~positive regulation of nitrogen compound metabolic process	44	5.2071	0.00780689	NM_000600, NM_003353, NM_020530, NM_006483, NM_006484, NM_001145102, NM_001001419, NM_182828, NM_000572, NM_013953, NM_013952, NM_000315, NM_000576, NM_001134445, NM_006530, NM_017521, NM_032638, NM_001432, NM_002006, NM_145285, NM_000518, NM_001122757, NM_000618, NM_001040002, NM_005239, NM_007156, NM_006163, NM_000306, NM_001075099, NM_001024630, NM_001122607, NM_022455, NM_001804, NM_001127714…	590	642	12864	1.49431	0.249064
GOTERM_BP_FAT	GO:0051240~positive regulation of multicellular organismal process	21	2.48521	0.00822129	NM_001432, NM_000600, NM_002006, NM_000621, NM_003353, NM_144687, NM_000915, NM_018384, NM_001145102, NM_000490, NM_002562, NM_000707, NM_022162, NM_001165947, NM_000074, NM_000576, NM_003060, NM_003265, NM_144717, NM_001562, NM_002164, NM_001131026	590	243	12864	1.88424	0.254624
GOTERM_BP_FAT	GO:0002460~adaptive immune response based on somatic recombination of immune receptors built from immunoglobulin superfamily domains	10	1.18343	0.00836679	NM_152871, NM_000043, NM_152872, NM_000204, NM_022162, NM_001733, NM_000074, NM_000572, NM_019111, NM_183236, NM_183234, NM_001831, NM_001562, NM_004580	590	77	12864	2.83161	0.255658
GOTERM_BP_FAT	GO:0002250~adaptive immune response	10	1.18343	0.00836679	NM_152871, NM_000043, NM_152872, NM_000204, NM_022162, NM_001733, NM_000074, NM_000572, NM_019111, NM_183236, NM_183234, NM_001831, NM_001562, NM_004580	590	77	12864	2.83161	0.255658
GOTERM_BP_FAT	GO:0030278~regulation of ossification	10	1.18343	0.00908629	NM_000900, NM_000600, NM_001024630, NM_000915, NM_001145102, NM_001001419, NM_002562, NM_001001420, NM_080657, NM_002727, NM_001015051, NM_005903, NM_003505	590	78	12864	2.79531	0.268562
GOTERM_BP_FAT	GO:0050710~negative regulation of cytokine secretion	4	0.473373	0.00900185	NM_000572, NM_144687, NM_002727, NM_003326	590	10	12864	8.72136	0.269294
SP_PIR_KEYWORDS	iron	23	2.72189	0.00978408	NM_174933, NM_194294, NM_012293, NM_213595, NM_032590, NM_012308, NM_001159, NM_004820, NM_006618, NM_001141, NM_002164, NM_001111034, NM_001111035, NM_001111036, NM_032804, NM_182943, NM_175902, NM_000519, NM_000518, NM_024648, NM_014301, NM_000935, NM_002032, NM_001100876, NM_080657, NM_017429, NM_000155, NM_000857, NM_001039130, NM_000184, NM_001039131	834	275	17880	1.79307	0.271735
GOTERM_BP_FAT	GO:0002706~regulation of lymphocyte mediated immunity	8	0.946746	0.0100732	NM_000572, NM_000586, NM_000576, NM_030571, NM_018384, NM_144717, NM_002562, NM_022162	590	53	12864	3.29108	0.281337
GOTERM_BP_FAT	GO:0010557~positive regulation of macromolecule biosynthetic process	44	5.2071	0.00971695	NM_000600, NM_003353, NM_020530, NM_006483, NM_006484, NM_001145102, NM_001001419, NM_182828, NM_000572, NM_013953, NM_013952, NM_000315, NM_000576, NM_006530, NM_017521, NM_032638, NM_001432, NM_002006, NM_145285, NM_001122757, NM_000618, NM_001040002, NM_005239, NM_007156, NM_006163, NM_000306, NM_001075099, NM_001024630, NM_001122607, NM_022455, NM_001804, NM_001127714, NM_024503, NM_004714, N…	590	651	12864	1.47365	0.281382
UP_SEQ_FEATURE	domain:PH	23	2.72189	0.00127373	NM_003023, NM_001130035, NM_001130034, NM_024621, NM_022904, NM_206909, NM_021200, NM_001130033, NM_015184, NM_001077685, NM_001167915, NM_001167916, NM_032496, NM_005310, NM_001007231, NM_021574, NM_015075, NM_004327, NM_001112732, NM_014716, NM_014395, NM_001166277, NM_003726, NM_001134438, NM_001122772, NM_001080157, NM_017784, NM_001002034, NM_001015055, NM_014996, NM_024712, NM_145753, NM_00…	833	232	17863	2.12593	0.281954
GOTERM_BP_FAT	GO:0003013~circulatory system process	17	2.01183	0.00991407	NM_202000, NM_005622, NM_003353, NM_000915, NM_001700, NM_000518, NM_000490, NM_001001419, NM_000663, NM_001001420, NM_000707, NM_000020, NM_000501, NM_001081754, NM_001081755, NM_001081752, NM_001081753, NM_005159, NM_006163, NM_001950, NM_005903, NM_001565, NM_000857, NM_006183	590	183	12864	2.02545	0.283265
GOTERM_BP_FAT	GO:0008015~blood circulation	17	2.01183	0.00991407	NM_202000, NM_005622, NM_003353, NM_000915, NM_001700, NM_000518, NM_000490, NM_001001419, NM_000663, NM_001001420, NM_000707, NM_000020, NM_000501, NM_001081754, NM_001081755, NM_001081752, NM_001081753, NM_005159, NM_006163, NM_001950, NM_005903, NM_001565, NM_000857, NM_006183	590	183	12864	2.02545	0.283265
GOTERM_BP_FAT	GO:0010627~regulation of protein kinase cascade	21	2.48521	0.0100498	NM_001633, NM_000600, NM_020530, NM_030571, NM_013246, NM_001164283, NM_022162, NM_002308, NM_001111284, NM_000841, NM_001111285, NM_001111283, NM_000576, NM_005775, NM_009587, NM_144687, NM_000618, NM_002562, NM_014795, NM_000588, NM_016479, NM_000586, NM_003265, NM_145759, NM_002342, NM_001171653	590	248	12864	1.84625	0.283635
GOTERM_BP_FAT	GO:0050714~positive regulation of protein secretion	7	0.828402	0.0103055	NM_000572, NM_000600, NM_000586, NM_144687, NM_002562, NM_003326, NM_022162	590	41	12864	3.72253	0.28398
GOTERM_BP_FAT	GO:0007204~elevation of cytosolic calcium ion concentration	12	1.42012	0.0104563	NM_005508, NM_000915, NM_001112800, NM_000490, NM_005242, NM_001112801, NM_002562, NM_001803, NM_000707, NM_001838, NM_000586, NM_000576, NM_148672, NM_021097	590	108	12864	2.4226	0.284675
GOTERM_BP_FAT	GO:0032880~regulation of protein localization	14	1.6568	0.0106734	NM_003302, NM_000600, NM_144687, NM_030571, NM_001145102, NM_002562, NM_022162, NM_001963, NM_000074, NM_000572, NM_000586, NM_002727, NM_000576, NM_003326	590	138	12864	2.21194	0.286863
GOTERM_BP_FAT	GO:0050707~regulation of cytokine secretion	6	0.710059	0.0108987	NM_000572, NM_144687, NM_002727, NM_002562, NM_003326, NM_022162	590	30	12864	4.36068	0.289179
BBID	58.(CD40L)_immnosurveillance	5	0.591716	0.0137348	NM_000074, NM_000572, NM_000600, NM_000584, NM_152871, NM_152872, NM_000043	25	15	352	4.69333	0.30203
GOTERM_BP_FAT	GO:0030168~platelet activation	6	0.710059	0.0125173	NM_000074, NM_000552, NM_000600, NM_000407, NM_176876, NM_002664	590	31	12864	4.22001	0.302079
GOTERM_BP_FAT	GO:0002437~inflammatory response to antigenic stimulus	3	0.35503	0.011807	NM_000576, NM_000417, NM_144717	590	4	12864	16.3525	0.303529
GOTERM_BP_FAT	GO:0046006~regulation of activated T cell proliferation	4	0.473373	0.0119615	NM_000586, NM_000417, NM_001562, NM_002164	590	11	12864	7.92851	0.304041
GOTERM_BP_FAT	GO:0007166~cell surface receptor linked signal transduction	98	11.5976	0.0124954	NM_005294, NM_000601, NM_003353, NM_182828, NM_000707, NM_176876, NM_014146, NM_001010933, NM_001010932, NM_001010931, NM_000315, NM_000417, NM_001010934, NM_019839, NM_001004707, NM_001543, NM_005913, NM_000611, NM_019851, NM_001144756, NM_001002918, NM_002006, NM_002009, NM_001099856, NM_001130063, NM_002664, NM_016339, NM_000407, NM_003641, NM_030774, NM_001075099, NM_001005747, NM_001017404, …	590	1705	12864	1.25322	0.304271
GOTERM_BP_FAT	GO:0032651~regulation of interleukin-1 beta production	5	0.591716	0.011736	NM_144687, NM_001700, NM_001145102, NM_002562, NM_022162	590	20	12864	5.45085	0.304817
GOTERM_BP_FAT	GO:0008285~negative regulation of cell proliferation	27	3.19527	0.0124568	NM_007337, NM_025239, NM_000600, NM_020530, NM_030571, NM_001145102, NM_206963, NM_003881, NM_000572, NM_001141, NM_000966, NM_000417, NM_000576, NM_004585, NM_002164, NM_001432, NM_002006, NM_001122757, NM_080548, NM_000020, NM_080549, NM_002032, NM_000586, NM_002831, NM_002888, NM_005214, NM_000584, NM_007335, NM_000306, NM_144717, NM_015319, NM_003641, NM_001039130, NM_001037631, NM_001039131	590	355	12864	1.65829	0.306161
GOTERM_BP_FAT	GO:0051048~negative regulation of secretion	8	0.946746	0.0122648	NM_001963, NM_000572, NM_020530, NM_000915, NM_000576, NM_144687, NM_002727, NM_003326	590	55	12864	3.1714	0.307654
GOTERM_BP_FAT	GO:0048871~multicellular organismal homeostasis	10	1.18343	0.0124404	NM_000621, NM_018384, NM_002009, NM_002609, NM_002562, NM_001165947, NM_000315, NM_000576, NM_144717, NM_152467, NM_001111034, NM_001111035, NM_001111036	590	82	12864	2.65895	0.308544
SP_PIR_KEYWORDS	egf-like domain	19	2.24852	0.0136199	NM_175060, NM_001166265, NM_001166264, NM_001432, NM_001080437, NM_021777, NM_001166266, NM_138994, NM_013447, NM_000655, NM_000627, NM_014265, NM_022475, NM_173689, NM_001733, NM_145004, NM_001963, NM_001657, NM_001998, NM_003632, NM_016215, NM_000138, NM_001004019, NM_001974	834	218	17880	1.86852	0.310942
SP_PIR_KEYWORDS	LIM domain	9	1.06509	0.0145837	NM_015842, NM_004811, NM_199160, NM_003302, NM_001159704, NM_004078, NM_001167819, NM_001170807, NM_021630, NM_014368, NM_020482, NM_003476	834	69	17880	2.79637	0.315474
SP_PIR_KEYWORDS	receptor	85	10.0592	0.0126998	NM_005294, NM_000707, NM_176876, NM_147157, NM_000577, NM_000417, NM_000072, NM_019839, NM_004585, NM_001145143, NM_001004707, NM_005913, NM_001144756, NM_174941, NM_181079, NM_001002918, NM_006678, NM_001001548, NM_000714, NM_181078, NM_001130063, NM_153460, NM_000080, NM_030774, NM_032732, NM_001017404, NM_001099414, NM_000621, NM_021798, NM_032787, NM_206595, NM_206594, NM_001004724, NM_000966…	834	1417	17880	1.28603	0.321551
SP_PIR_KEYWORDS	alternative splicing	372	44.0237	0.0135675	NM_007337, NM_021777, NM_006483, NM_213595, NM_006484, NM_001135733, NM_001164310, NM_001039724, NM_001114108, NM_001007231, NM_021574, NM_198868, NM_030767, NM_004349, NM_001042536, NM_001040444, NM_024722, NM_032827, NM_024989, NM_001145143, NM_001004019, NM_005080, NM_182943, NM_001014446, NM_001135054, NM_001040143, NM_007044, NM_005086, NM_001146255, NM_138804, NM_001100876, NM_153460, NM_03…	834	7293	17880	1.09355	0.324024
GOTERM_CC_FAT	GO:0030141~secretory granule	17	2.01183	0.0109197	NM_000601, NM_001111284, NM_001963, NM_001010933, NM_001111285, NM_001010932, NM_001010931, NM_001111283, NM_152841, NM_000576, NM_002727, NM_000072, NM_001010934, NM_004580, NM_003825, NM_130798, NM_000552, NM_000915, NM_001700, NM_000490, NM_001001548, NM_000618, NM_032489, NM_183236, NM_000407, NM_183234, NM_001127444, NM_001127443, NM_001831, NM_006183	574	179	12101	2.00219	0.324281
GOTERM_BP_FAT	GO:0042127~regulation of cell proliferation	50	5.91716	0.0142128	NM_007337, NM_005584, NM_000600, NM_020530, NM_001145102, NM_206963, NM_003881, NM_001963, NM_000572, NM_000417, NM_000576, NM_004585, NM_002164, NM_001432, NM_002006, NM_145285, NM_002009, NM_003381, NM_001122757, NM_000618, NM_000956, NM_194435, NM_001165947, NM_001950, NM_000306, NM_145759, NM_015319, NM_003641, NM_001039130, NM_001037631, NM_014207, NM_001039131, NM_025239, NM_001024630, NM_0…	590	778	12864	1.40125	0.327215
GOTERM_BP_FAT	GO:0051050~positive regulation of transport	19	2.24852	0.0141268	NM_032638, NM_003302, NM_000600, NM_017625, NM_144687, NM_000915, NM_001700, NM_018384, NM_001145102, NM_000490, NM_002562, NM_000707, NM_176876, NM_002688, NM_022162, NM_000572, NM_000586, NM_000576, NM_003326	590	223	12864	1.85769	0.328295
GOTERM_BP_FAT	GO:0050817~coagulation	11	1.30178	0.014107	NM_000552, NM_000611, NM_000600, NM_005242, NM_203331, NM_001001548, NM_176876, NM_002664, NM_203330, NM_203329, NM_000074, NM_183236, NM_000407, NM_000072, NM_183234, NM_001127444, NM_001127443, NM_004580, NM_004101	590	98	12864	2.44732	0.330664
GOTERM_BP_FAT	GO:0007596~blood coagulation	11	1.30178	0.014107	NM_000552, NM_000611, NM_000600, NM_005242, NM_203331, NM_001001548, NM_176876, NM_002664, NM_203330, NM_203329, NM_000074, NM_183236, NM_000407, NM_000072, NM_183234, NM_001127444, NM_001127443, NM_004580, NM_004101	590	98	12864	2.44732	0.330664
GOTERM_BP_FAT	GO:0002252~immune effector process	13	1.53846	0.0151847	NM_000600, NM_152871, NM_000043, NM_152872, NM_001164283, NM_000204, NM_014146, NM_032464, NM_022162, NM_032463, NM_001733, NM_000074, NM_173452, NM_080657, NM_183236, NM_019111, NM_183234, NM_001831, NM_003665, NM_004580	590	129	12864	2.19724	0.339827
GOTERM_BP_FAT	GO:0051241~negative regulation of multicellular organismal process	15	1.77515	0.015152	NM_000600, NM_000621, NM_144687, NM_000915, NM_030571, NM_031885, NM_018384, NM_000490, NM_002562, NM_022162, NM_001165947, NM_000572, NM_000586, NM_002727, NM_144717, NM_002164	590	160	12864	2.04407	0.341963
GOTERM_BP_FAT	GO:0002443~leukocyte mediated immunity	10	1.18343	0.0155044	NM_000600, NM_152871, NM_000043, NM_152872, NM_000204, NM_014146, NM_032464, NM_022162, NM_032463, NM_001733, NM_000074, NM_183236, NM_019111, NM_183234, NM_001831, NM_004580	590	85	12864	2.5651	0.342891
GOTERM_BP_FAT	GO:0046649~lymphocyte activation	17	2.01183	0.0166008	NM_013246, NM_001145102, NM_021798, NM_152871, NM_152872, NM_014146, NM_000074, NM_000572, NM_152687, NM_003326, NM_004580, NM_181079, NM_003037, NM_145285, NM_018384, NM_002562, NM_000043, NM_032464, NM_181078, NM_032463, NM_006889, NM_006139, NM_000586, NM_183236, NM_183234	590	194	12864	1.91061	0.359486
GOTERM_BP_FAT	GO:0051480~cytosolic calcium ion homeostasis	12	1.42012	0.0172153	NM_005508, NM_000915, NM_001112800, NM_000490, NM_005242, NM_001112801, NM_002562, NM_001803, NM_000707, NM_001838, NM_000586, NM_000576, NM_148672, NM_021097	590	116	12864	2.25552	0.367246
KEGG_PATHWAY	hsa04620:Toll-like receptor signaling pathway	10	1.18343	0.0319346	NM_000600, NM_138981, NM_001099856, NM_032643, NM_002753, NM_006889, NM_003263, NM_000576, NM_001098629, NM_000584, NM_003265, NM_001565, NM_001098630	244	90	4935	2.24727	0.372606
GOTERM_MF_FAT	GO:0005184~neuropeptide hormone activity	6	0.710059	0.00371858	NM_001111284, NM_001111285, NM_001111283, NM_003353, NM_000915, NM_003381, NM_000490, NM_000618, NM_194435, NM_006183	578	23	12298	5.55047	0.385792
GOTERM_BP_FAT	GO:0033198~response to ATP	4	0.473373	0.0193681	NM_000576, NM_001112800, NM_001112801, NM_000655, NM_002562, NM_021097	590	13	12864	6.70874	0.391268
GOTERM_BP_FAT	GO:0006972~hyperosmotic response	4	0.473373	0.0193681	NM_000915, NM_003265, NM_000490, NM_000707	590	13	12864	6.70874	0.391268
GOTERM_BP_FAT	GO:0014048~regulation of glutamate secretion	4	0.473373	0.0193681	NM_000576, NM_000490, NM_002562, NM_000707	590	13	12864	6.70874	0.391268
GOTERM_BP_FAT	GO:0042531~positive regulation of tyrosine phosphorylation of STAT protein	5	0.591716	0.0192516	NM_001111284, NM_001111285, NM_000588, NM_001111283, NM_000600, NM_000586, NM_013246, NM_000618	590	23	12864	4.73987	0.392239
GOTERM_BP_FAT	GO:0032652~regulation of interleukin-1 production	5	0.591716	0.0192516	NM_144687, NM_001700, NM_001145102, NM_002562, NM_022162	590	23	12864	4.73987	0.392239
GOTERM_BP_FAT	GO:0002703~regulation of leukocyte mediated immunity	8	0.946746	0.0192132	NM_000572, NM_000586, NM_000576, NM_030571, NM_018384, NM_144717, NM_002562, NM_022162	590	60	12864	2.90712	0.394474
GOTERM_BP_FAT	GO:0045589~regulation of regulatory T cell differentiation	3	0.35503	0.0190843	NM_000586, NM_005214, NM_018384, NM_001037631	590	5	12864	13.082	0.39529
GOTERM_BP_FAT	GO:0051024~positive regulation of immunoglobulin secretion	3	0.35503	0.0190843	NM_000600, NM_000586, NM_003326	590	5	12864	13.082	0.39529
BIOCARTA	h_stemPathway:Regulation of hematopoiesis by cytokines	4	0.473373	0.0339203	NM_000588, NM_000600, NM_000586, NM_000584	70	15	1402	5.34095	0.401782
GOTERM_CC_FAT	GO:0031091~platelet alpha granule	8	0.946746	0.0159508	NM_000552, NM_000601, NM_001001548, NM_000618, NM_001010933, NM_001111284, NM_001963, NM_001010932, NM_001111285, NM_001010931, NM_001111283, NM_002727, NM_000407, NM_000072, NM_001010934, NM_001127444, NM_001127443, NM_001831	574	56	12101	3.0117	0.406578
BIOCARTA	h_nktPathway:Selective expression of chemokine receptors during T-cell polarization	5	0.591716	0.0310616	NM_000074, NM_001838, NM_006139, NM_005508, NM_000586	70	25	1402	4.00571	0.410531
GOTERM_BP_FAT	GO:0042592~homeostatic process	47	5.56213	0.0216546	NM_005508, NM_000600, NM_012244, NM_182728, NM_000324, NM_001001419, NM_152871, NM_152872, NM_000707, NM_005689, NM_181361, NM_212533, NM_018952, NM_000747, NM_000315, NM_000417, NM_000576, NM_145285, NM_000915, NM_002009, NM_005242, NM_001099856, NM_002562, NM_000618, NM_000043, NM_004198, NM_001165947, NM_000078, NM_001950, NM_003060, NM_000080, NM_003476, NM_173653, NM_001005747, NM_005072, NM…	590	741	12864	1.38294	0.42046
BIOCARTA	h_tob1Pathway:Role of Tob in T-cell activation	4	0.473373	0.0281088	NM_006139, NM_000586, NM_000417, NM_001145102	70	14	1402	5.72245	0.420616
GOTERM_BP_FAT	GO:0042108~positive regulation of cytokine biosynthetic process	7	0.828402	0.0215196	NM_001432, NM_006139, NM_000576, NM_003263, NM_001700, NM_003265, NM_006889	590	48	12864	3.17966	0.421349
KEGG_PATHWAY	hsa04640:Hematopoietic cell lineage	9	1.06509	0.0445896	NM_000611, NM_000600, NM_203331, NM_001001548, NM_203330, NM_203329, NM_000588, NM_000417, NM_000576, NM_019111, NM_000407, NM_000072, NM_001127444, NM_001127443, NM_014207	244	81	4935	2.24727	0.425577
GOTERM_BP_FAT	GO:0045840~positive regulation of mitosis	5	0.591716	0.0222872	NM_001963, NM_001111284, NM_001111285, NM_001432, NM_001111283, NM_006139, NM_000576, NM_000618	590	24	12864	4.54237	0.426834
GOTERM_BP_FAT	GO:0002889~regulation of immunoglobulin mediated immune response	5	0.591716	0.0222872	NM_000572, NM_000586, NM_030571, NM_018384, NM_022162	590	24	12864	4.54237	0.426834
GOTERM_BP_FAT	GO:0051785~positive regulation of nuclear division	5	0.591716	0.0222872	NM_001963, NM_001111284, NM_001111285, NM_001432, NM_001111283, NM_006139, NM_000576, NM_000618	590	24	12864	4.54237	0.426834
GOTERM_BP_FAT	GO:0002712~regulation of B cell mediated immunity	5	0.591716	0.0222872	NM_000572, NM_000586, NM_030571, NM_018384, NM_022162	590	24	12864	4.54237	0.426834
SP_PIR_KEYWORDS	T-cell	5	0.591716	0.0236229	NM_000572, NM_000588, NM_006139, NM_000586, NM_014207	834	24	17880	4.46643	0.429198
SP_PIR_KEYWORDS	ion transport	38	4.49704	0.0290305	NM_001062, NM_153274, NM_004732, NM_181361, NM_173512, NM_000747, NM_203327, NM_052832, NM_003636, NM_139319, NM_017419, NM_001145143, NM_001145288, NM_001040143, NM_001165945, NM_002562, NM_004198, NM_014405, NM_003060, NM_000080, NM_001012302, NM_004254, NM_004769, NM_173653, NM_005072, NM_001005747, NM_001159575, NM_014386, NM_001010893, NM_018018, NM_001112800, NM_001112801, NM_005832, NM_005…	834	574	17880	1.4193	0.430512
SP_PIR_KEYWORDS	polymorphism	549	64.9704	0.0228125	NM_001083335, NM_007337, NM_021777, NM_006483, NM_001925, NM_213595, NM_006484, NM_001135733, NM_018102, NM_176876, NM_001039724, NM_001114108, NM_001007231, NM_138379, NM_021574, NM_005345, NM_198868, NM_030767, NM_004349, NM_001042536, NM_032827, NM_024722, NM_001004707, NM_001145143, NM_001004019, NM_032638, NM_005080, NM_007047, NM_001135054, NM_001014446, NM_001040143, NM_005086, NM_00114625…	834	11169	17880	1.0538	0.432792
KEGG_PATHWAY	hsa05416:Viral myocarditis	8	0.946746	0.0422217	NM_000074, NM_006139, NM_033554, NM_019111, NM_002118, NM_000211, NM_004953, NM_006889	244	66	4935	2.45156	0.43334
GOTERM_BP_FAT	GO:0002253~activation of immune response	10	1.18343	0.0232407	NM_001005747, NM_003726, NM_001099856, NM_000204, NM_014146, NM_032464, NM_022162, NM_032463, NM_001733, NM_173452, NM_003265, NM_001831, NM_003665, NM_001075099	590	91	12864	2.39598	0.437569
SP_PIR_KEYWORDS	immunoregulation	3	0.35503	0.0286944	NM_000600, NM_000586, NM_000576	834	6	17880	10.7194	0.43887
GOTERM_BP_FAT	GO:0032731~positive regulation of interleukin-1 beta production	4	0.473373	0.0238279	NM_144687, NM_001145102, NM_002562, NM_022162	590	14	12864	6.22954	0.442885
GOTERM_BP_FAT	GO:0045408~regulation of interleukin-6 biosynthetic process	4	0.473373	0.0238279	NM_001432, NM_000576, NM_144687, NM_003263	590	14	12864	6.22954	0.442885
SP_PIR_KEYWORDS	Immunoglobulin domain	30	3.5503	0.0283077	NM_152855, NM_001134233, NM_025239, NM_001099414, NM_012293, NM_004884, NM_174892, NM_001146726, NM_021246, NM_012206, NM_032780, NM_138379, NM_020872, NM_001160331, NM_001144035, NM_001144036, NM_001144034, NM_003613, NM_197974, NM_020778, NM_144765, NM_001040272, NM_007047, NM_001135054, NM_003037, NM_206832, NM_002609, NM_175924, NM_178822, NM_001079653, NM_006889, NM_001815, NM_020070, NM_006…	834	428	17880	1.50272	0.447168
SP_PIR_KEYWORDS	immune response	17	2.01183	0.0317598	NM_003726, NM_006678, NM_174892, NM_017806, NM_002118, NM_000204, NM_014146, NM_032464, NM_032463, NM_001733, NM_173452, NM_033554, NM_000586, NM_003263, NM_017670, NM_019111, NM_003265, NM_001831, NM_003665, NM_004159, NM_001075099	834	206	17880	1.76923	0.448319
GOTERM_BP_FAT	GO:0007249~I-kappaB kinase/NF-kappaB cascade	8	0.946746	0.0245009	NM_000572, NM_003302, NM_004180, NM_144687, NM_133484, NM_003263, NM_003265, NM_001099856, NM_145861	590	63	12864	2.76868	0.449228
SP_PIR_KEYWORDS	heterodimer	10	1.18343	0.0274327	NM_000601, NM_002965, NM_002609, NM_000211, NM_001010933, NM_001010932, NM_001010931, NM_033554, NM_006163, NM_000417, NM_000407, NM_019111, NM_001010934, NM_000857	834	92	17880	2.33031	0.450114
SP_PIR_KEYWORDS	GTPase activation	14	1.6568	0.0266953	NM_001142685, NM_032293, NM_001166277, NM_022904, NM_012292, NM_001122772, NM_001085454, NM_001080157, NM_001077685, NM_032496, NM_033025, NM_001007231, NM_021574, NM_147129, NM_198868, NM_004327, NM_015043, NM_014716, NM_014030	834	153	17880	1.96172	0.455039
SP_PIR_KEYWORDS	mitogen	6	0.710059	0.0336624	NM_000588, NM_001432, NM_020530, NM_002006, NM_000576, NM_002009	834	39	17880	3.29828	0.456254
UP_SEQ_FEATURE	domain:Fibrinogen C-terminal	7	0.828402	0.00271635	NM_173452, NM_138994, NM_017625, NM_012098, NM_001118888, NM_003665, NM_001118887, NM_001147, NM_003632, NM_006682	833	31	17863	4.84223	0.466518
UP_SEQ_FEATURE	domain:Ig-like V-type	14	1.6568	0.00337332	NM_025239, NM_007047, NM_001099414, NM_006678, NM_174892, NM_003037, NM_001146726, NM_175924, NM_021246, NM_012206, NM_006889, NM_138379, NM_001815, NM_006139, NM_005214, NM_144765, NM_001037631	833	118	17863	2.54422	0.471987
GOTERM_BP_FAT	GO:0040012~regulation of locomotion	16	1.89349	0.0270875	NM_003302, NM_005508, NM_000600, NM_002006, NM_031885, NM_001700, NM_001145102, NM_005242, NM_002609, NM_000618, NM_000020, NM_001111284, NM_001141, NM_001111285, NM_004513, NM_001111283, NM_000584, NM_001565, NM_001039130, NM_016215, NM_001039131, NM_172217	590	189	12864	1.84579	0.477373
GOTERM_BP_FAT	GO:0010876~lipid localization	14	1.6568	0.0269121	NM_030641, NM_003661, NM_001807, NM_001001548, NM_002562, NM_000349, NM_000078, NM_017784, NM_022169, NM_147157, NM_030817, NM_000576, NM_000072, NM_005866, NM_001127444, NM_001136541, NM_145343, NM_001136540, NM_001127443, NM_001831, NM_006224	590	156	12864	1.95671	0.478076
SMART	SM00233:PH	24	2.84024	0.00525592	NM_003023, NM_001130035, NM_001130034, NM_024621, NM_022904, NM_206909, NM_021200, NM_001130033, NM_015184, NM_001077685, NM_001167915, NM_001167916, NM_032496, NM_005310, NM_001007231, NM_021574, NM_015075, NM_004327, NM_001112732, NM_014716, NM_014395, NM_001166277, NM_003726, NM_001134438, NM_001122772, NM_001080157, NM_017784, NM_002664, NM_001002034, NM_001015055, NM_014996, NM_145753, NM_00…	415	271	8663	1.84868	0.479753
GOTERM_BP_FAT	GO:0045410~positive regulation of interleukin-6 biosynthetic process	3	0.35503	0.0277656	NM_001432, NM_000576, NM_003263	590	6	12864	10.9017	0.480083
GOTERM_BP_FAT	GO:0042538~hyperosmotic salinity response	3	0.35503	0.0277656	NM_000915, NM_000490, NM_000707	590	6	12864	10.9017	0.480083
GOTERM_BP_FAT	GO:0014049~positive regulation of glutamate secretion	3	0.35503	0.0277656	NM_000490, NM_002562, NM_000707	590	6	12864	10.9017	0.480083
GOTERM_BP_FAT	GO:0032735~positive regulation of interleukin-12 production	3	0.35503	0.0277656	NM_000074, NM_002164, NM_022162	590	6	12864	10.9017	0.480083
GOTERM_BP_FAT	GO:0051047~positive regulation of secretion	11	1.30178	0.0276052	NM_000572, NM_000600, NM_000586, NM_000915, NM_144687, NM_000490, NM_002562, NM_003326, NM_000707, NM_022162, NM_002688	590	109	12864	2.20034	0.480979
GOTERM_BP_FAT	GO:0045766~positive regulation of angiogenesis	5	0.591716	0.0291898	NM_032638, NM_002006, NM_001134445, NM_000576, NM_001122607	590	26	12864	4.19296	0.483234
GOTERM_BP_FAT	GO:0046427~positive regulation of JAK-STAT cascade	5	0.591716	0.0291898	NM_001111284, NM_001111285, NM_000588, NM_001111283, NM_000600, NM_000586, NM_013246, NM_000618	590	26	12864	4.19296	0.483234
GOTERM_BP_FAT	GO:0045935~positive regulation of nucleobase, nucleoside, nucleotide and nucleic acid metabolic process	40	4.73373	0.0294406	NM_000600, NM_003353, NM_020530, NM_006483, NM_006484, NM_001145102, NM_001001419, NM_182828, NM_000572, NM_013953, NM_013952, NM_000315, NM_006530, NM_017521, NM_032638, NM_001432, NM_002006, NM_145285, NM_001122757, NM_000618, NM_001040002, NM_005239, NM_007156, NM_006163, NM_000306, NM_001075099, NM_001024630, NM_001122607, NM_022455, NM_001804, NM_001127714, NM_024503, NM_004714, NM_001111284…	590	622	12864	1.40215	0.483433
GOTERM_BP_FAT	GO:0007620~copulation	4	0.473373	0.0287939	NM_000915, NM_003649, NM_000490, NM_004032, NM_000663	590	15	12864	5.81424	0.484098
GOTERM_CC_FAT	GO:0009986~cell surface	26	3.07692	0.0220786	NM_001159575, NM_001166286, NM_001166289, NM_001166288, NM_203331, NM_152871, NM_152872, NM_022162, NM_203330, NM_003881, NM_203329, NM_001781, NM_000417, NM_000072, NM_001145847, NM_001145848, NM_001166283, NM_021630, NM_003326, NM_000552, NM_000611, NM_014880, NM_003037, NM_001001548, NM_000655, NM_002562, NM_000043, NM_022475, NM_000020, NM_006889, NM_006139, NM_001657, NM_005374, NM_005214, N…	574	344	12101	1.5934	0.485314
GOTERM_BP_FAT	GO:0050867~positive regulation of cell activation	11	1.30178	0.0291745	NM_025239, NM_006139, NM_000600, NM_000586, NM_000576, NM_000417, NM_018384, NM_001562, NM_014207, NM_002664, NM_006889	590	110	12864	2.18034	0.485841
GOTERM_BP_FAT	GO:0010604~positive regulation of macromolecule metabolic process	52	6.15385	0.0287236	NM_000600, NM_020530, NM_003353, NM_006483, NM_006484, NM_001122742, NM_001145102, NM_001001419, NM_182828, NM_000572, NM_013953, NM_013952, NM_000315, NM_000576, NM_006530, NM_004159, NM_017521, NM_032638, NM_001432, NM_002006, NM_017625, NM_145285, NM_001010938, NM_001122757, NM_000618, NM_002562, NM_001040002, NM_005239, NM_007156, NM_006163, NM_000306, NM_001075099, NM_001024630, NM_001122607…	590	852	12864	1.33072	0.486087
GOTERM_BP_FAT	GO:0030005~cellular di-, tri-valent inorganic cation homeostasis	18	2.13018	0.0285397	NM_001005747, NM_005508, NM_000915, NM_030571, NM_001112800, NM_001112801, NM_005242, NM_000490, NM_002562, NM_005689, NM_001803, NM_000707, NM_002032, NM_001838, NM_000315, NM_000586, NM_000576, NM_148672, NM_003476, NM_021097	590	224	12864	1.75206	0.48672
UP_SEQ_FEATURE	domain:EGF-like 4; calcium-binding	7	0.828402	0.00321362	NM_001166265, NM_001166264, NM_001080437, NM_001166266, NM_013447, NM_001998, NM_000627, NM_173689, NM_000138, NM_001974, NM_001004019	833	32	17863	4.69091	0.487875
KEGG_PATHWAY	hsa05218:Melanoma	8	0.946746	0.0587687	NM_019851, NM_000601, NM_002006, NM_003867, NM_002009, NM_002609, NM_000618, NM_001111284, NM_001963, NM_001010933, NM_001111285, NM_001010932, NM_001010931, NM_001111283, NM_001010934	244	71	4935	2.27892	0.495171
SP_PIR_KEYWORDS	transducer	47	5.56213	0.0391277	NM_053036, NM_005294, NM_005508, NM_001005195, NM_000707, NM_176876, NM_001005489, NM_000841, NM_001005515, NM_019839, NM_001004707, NM_005913, NM_020400, NM_001005738, NM_001144756, NM_001002918, NM_013447, NM_005242, NM_001164692, NM_022571, NM_000956, NM_013345, NM_001165947, NM_001005189, NM_001130063, NM_001164615, NM_145753, NM_001004064, NM_030774, NM_003505, NM_001017404, NM_000621, NM_00…	834	757	17880	1.33108	0.496674
KEGG_PATHWAY	hsa04623:Cytosolic DNA-sensing pathway	6	0.710059	0.063185	NM_030776, NM_000600, NM_001160419, NM_000576, NM_001160417, NM_001160418, NM_001099856, NM_001565, NM_001562	244	44	4935	2.75801	0.497171
GOTERM_BP_FAT	GO:0051251~positive regulation of lymphocyte activation	10	1.18343	0.0315283	NM_025239, NM_006139, NM_000600, NM_000586, NM_000576, NM_000417, NM_018384, NM_001562, NM_014207, NM_006889	590	96	12864	2.27119	0.504648
GOTERM_BP_FAT	GO:0006869~lipid transport	13	1.53846	0.032671	NM_030641, NM_003661, NM_001807, NM_001001548, NM_002562, NM_000349, NM_000078, NM_017784, NM_022169, NM_147157, NM_030817, NM_000072, NM_005866, NM_001127444, NM_001136541, NM_145343, NM_001136540, NM_001127443, NM_001831, NM_006224	590	144	12864	1.96836	0.506281
GOTERM_BP_FAT	GO:0019220~regulation of phosphate metabolic process	32	3.78698	0.0319858	NM_000601, NM_000600, NM_020530, NM_000621, NM_001924, NM_145695, NM_001145102, NM_017790, NM_013246, NM_182828, NM_022162, NM_004080, NM_001010933, NM_001963, NM_000841, NM_001111284, NM_001010932, NM_001111285, NM_001114, NM_001010931, NM_001111283, NM_000576, NM_001010934, NM_001432, NM_002006, NM_017625, NM_144687, NM_001700, NM_001099856, NM_001010938, NM_002609, NM_000618, NM_000211, NM_002…	590	477	12864	1.4627	0.506972
GOTERM_BP_FAT	GO:0051174~regulation of phosphorus metabolic process	32	3.78698	0.0319858	NM_000601, NM_000600, NM_020530, NM_000621, NM_001924, NM_145695, NM_001145102, NM_017790, NM_013246, NM_182828, NM_022162, NM_004080, NM_001010933, NM_001963, NM_000841, NM_001111284, NM_001010932, NM_001111285, NM_001114, NM_001010931, NM_001111283, NM_000576, NM_001010934, NM_001432, NM_002006, NM_017625, NM_144687, NM_001700, NM_001099856, NM_001010938, NM_002609, NM_000618, NM_000211, NM_002…	590	477	12864	1.4627	0.506972
SP_PIR_KEYWORDS	cleavage on pair of basic residues	20	2.36686	0.044338	NM_021777, NM_001633, NM_020530, NM_003353, NM_007015, NM_182828, NM_014265, NM_000204, NM_000315, NM_013379, NM_001943, NM_001492, NM_001942, NM_003613, NM_006179, NM_000552, NM_198152, NM_000915, NM_003381, NM_000490, NM_194435, NM_001011705, NM_198207, NM_021267, NM_006183	834	267	17880	1.60591	0.507925
GOTERM_BP_FAT	GO:0050801~ion homeostasis	28	3.31361	0.0325903	NM_001005747, NM_005508, NM_012244, NM_182728, NM_030571, NM_000324, NM_001112800, NM_001112801, NM_032591, NM_005832, NM_000707, NM_001803, NM_005689, NM_181361, NM_171829, NM_000747, NM_000315, NM_000576, NM_000915, NM_018384, NM_005242, NM_000490, NM_002562, NM_004198, NM_002032, NM_001838, NM_000586, NM_000080, NM_148672, NM_003476, NM_021097, NM_173653	590	405	12864	1.50739	0.508118
GOTERM_BP_FAT	GO:0046903~secretion	22	2.60355	0.0323515	NM_001005747, NM_001159575, NM_000600, NM_003353, NM_001163335, NM_001807, NM_001163334, NM_001164283, NM_014146, NM_001127213, NM_000074, NM_000841, NM_052832, NM_001565, NM_004580, NM_002346, NM_000915, NM_000839, NM_134266, NM_003381, NM_000490, NM_001165945, NM_002562, NM_194435, NM_032464, NM_032463, NM_002688, NM_001130063, NM_002664, NM_183236, NM_183234, NM_138780	590	297	12864	1.61507	0.508245
GOTERM_BP_FAT	GO:0043279~response to alkaloid	7	0.828402	0.0332948	NM_000747, NM_000915, NM_000576, NM_000839, NM_000490, NM_000663, NM_001102386, NM_001130063	590	53	12864	2.87969	0.510299
SP_PIR_KEYWORDS	amidated carboxyl end	4	0.473373	0.0420564	NM_001111284, NM_001111285, NM_001111283, NM_000915, NM_003381, NM_000490, NM_000618, NM_194435	834	17	17880	5.04444	0.510897
GOTERM_BP_FAT	GO:0010638~positive regulation of organelle organization	9	1.06509	0.0336974	NM_001963, NM_001111284, NM_001111285, NM_001432, NM_001111283, NM_006139, NM_000576, NM_005775, NM_001145102, NM_002562, NM_000618, NM_002664	590	82	12864	2.39305	0.511896
GOTERM_BP_FAT	GO:0032846~positive regulation of homeostatic process	6	0.710059	0.0346934	NM_000915, NM_003060, NM_018384, NM_000490, NM_002562, NM_000707	590	40	12864	3.27051	0.514348
GOTERM_BP_FAT	GO:0050709~negative regulation of protein secretion	4	0.473373	0.0342625	NM_000572, NM_144687, NM_002727, NM_003326	590	16	12864	5.45085	0.515161
SP_PIR_KEYWORDS	extracellular protein	5	0.591716	0.0440238	NM_000600, NM_001657, NM_000577, NM_002009, NM_173841, NM_001831, NM_173843	834	29	17880	3.69635	0.516152
GOTERM_BP_FAT	GO:0001501~skeletal system development	23	2.72189	0.0346564	NM_000900, NM_001024630, NM_153633, NM_001145102, NM_007015, NM_001001419, NM_001111284, NM_001111285, NM_018951, NM_003278, NM_001111283, NM_018952, NM_000315, NM_002141, NM_014112, NM_001111034, NM_001543, NM_001111035, NM_001111036, NM_024014, NM_002609, NM_000618, NM_002562, NM_006944, NM_001001420, NM_178822, NM_001011705, NM_005239, NM_004502, NM_001015051, NM_005903, NM_000138	590	317	12864	1.58195	0.516597
GOTERM_BP_FAT	GO:0055080~cation homeostasis	21	2.48521	0.036281	NM_001005747, NM_005508, NM_012244, NM_000915, NM_030571, NM_182728, NM_001112800, NM_001112801, NM_005242, NM_000490, NM_002562, NM_032591, NM_005689, NM_001803, NM_000707, NM_002032, NM_001838, NM_000315, NM_000586, NM_000576, NM_148672, NM_003476, NM_021097, NM_173653	590	283	12864	1.61792	0.525178
GOTERM_BP_FAT	GO:0050671~positive regulation of lymphocyte proliferation	7	0.828402	0.0360654	NM_025239, NM_006139, NM_000600, NM_000586, NM_000576, NM_000417, NM_001562	590	54	12864	2.82637	0.525642
GOTERM_CC_FAT	GO:0009897~external side of plasma membrane	15	1.77515	0.0272353	NM_000552, NM_000611, NM_001159575, NM_014880, NM_003037, NM_000655, NM_203331, NM_152871, NM_002562, NM_152872, NM_000043, NM_203330, NM_006889, NM_203329, NM_006139, NM_001781, NM_000417, NM_019111, NM_005214, NM_014207, NM_001037631	574	167	12101	1.89358	0.531536
SMART	SM00186:FBG	7	0.828402	0.00305388	NM_173452, NM_138994, NM_017625, NM_012098, NM_001118888, NM_003665, NM_001118887, NM_001147, NM_003632, NM_006682	415	31	8663	4.71364	0.531641
GOTERM_BP_FAT	GO:0045740~positive regulation of DNA replication	5	0.591716	0.037225	NM_001111284, NM_001111285, NM_000588, NM_001432, NM_001111283, NM_001657, NM_003353, NM_000618	590	28	12864	3.89346	0.53186
GOTERM_BP_FAT	GO:0007173~epidermal growth factor receptor signaling pathway	5	0.591716	0.037225	NM_001963, NM_001432, NM_001657, NM_001745, NM_005310	590	28	12864	3.89346	0.53186
GOTERM_BP_FAT	GO:0002260~lymphocyte homeostasis	5	0.591716	0.037225	NM_000417, NM_018384, NM_001099856, NM_002562, NM_152871, NM_152872, NM_000043	590	28	12864	3.89346	0.53186
GOTERM_BP_FAT	GO:0032689~negative regulation of interferon-gamma production	3	0.35503	0.0377076	NM_018384, NM_144717, NM_022162	590	7	12864	9.34431	0.533943
GOTERM_BP_FAT	GO:0045080~positive regulation of chemokine biosynthetic process	3	0.35503	0.0377076	NM_000576, NM_001700, NM_003265	590	7	12864	9.34431	0.533943
GOTERM_BP_FAT	GO:0032012~regulation of ARF protein signal transduction	6	0.710059	0.0380806	NM_206909, NM_015075, NM_001122772, NM_001085454, NM_001077685, NM_014716, NM_014030	590	41	12864	3.19074	0.534945
GOTERM_BP_FAT	GO:0032946~positive regulation of mononuclear cell proliferation	7	0.828402	0.0389798	NM_025239, NM_006139, NM_000600, NM_000586, NM_000576, NM_000417, NM_001562	590	55	12864	2.77498	0.535817
GOTERM_BP_FAT	GO:0002764~immune response-regulating signal transduction	7	0.828402	0.0389798	NM_001005747, NM_003726, NM_003265, NM_001099856, NM_144717, NM_032464, NM_014146, NM_032463, NM_022162, NM_001075099	590	55	12864	2.77498	0.535817
GOTERM_BP_FAT	GO:0070665~positive regulation of leukocyte proliferation	7	0.828402	0.0389798	NM_025239, NM_006139, NM_000600, NM_000586, NM_000576, NM_000417, NM_001562	590	55	12864	2.77498	0.535817
GOTERM_BP_FAT	GO:0006874~cellular calcium ion homeostasis	15	1.77515	0.0385397	NM_001005747, NM_005508, NM_000915, NM_001112800, NM_005242, NM_000490, NM_001112801, NM_002562, NM_001803, NM_000707, NM_001838, NM_000315, NM_000586, NM_000576, NM_148672, NM_003476, NM_021097	590	181	12864	1.80691	0.536745
GOTERM_BP_FAT	GO:0010628~positive regulation of gene expression	37	4.3787	0.0388134	NM_000600, NM_020530, NM_006483, NM_006484, NM_001122742, NM_001145102, NM_001001419, NM_182828, NM_000572, NM_013953, NM_013952, NM_000315, NM_006530, NM_017521, NM_032638, NM_002006, NM_145285, NM_001122757, NM_000618, NM_001040002, NM_005239, NM_007156, NM_006163, NM_000306, NM_001075099, NM_001024630, NM_001122607, NM_022455, NM_001804, NM_001127714, NM_024503, NM_004714, NM_001111284, NM_206…	590	579	12864	1.39331	0.53678
SP_PIR_KEYWORDS	oxygen carrier	3	0.35503	0.0503526	NM_000519, NM_000518, NM_000184	834	8	17880	8.03957	0.543463
GOTERM_BP_FAT	GO:0035094~response to nicotine	4	0.473373	0.0402272	NM_000747, NM_000490, NM_000663, NM_001102386	590	17	12864	5.13021	0.544795
GOTERM_BP_FAT	GO:0032655~regulation of interleukin-12 production	4	0.473373	0.0402272	NM_000074, NM_000572, NM_002164, NM_022162	590	17	12864	5.13021	0.544795
GOTERM_BP_FAT	GO:0032732~positive regulation of interleukin-1 production	4	0.473373	0.0402272	NM_144687, NM_001145102, NM_002562, NM_022162	590	17	12864	5.13021	0.544795
GOTERM_BP_FAT	GO:0002449~lymphocyte mediated immunity	8	0.946746	0.0405178	NM_000074, NM_183236, NM_019111, NM_183234, NM_001831, NM_152871, NM_152872, NM_000043, NM_000204, NM_001733, NM_022162, NM_004580	590	70	12864	2.49182	0.54493
GOTERM_BP_FAT	GO:0008543~fibroblast growth factor receptor signaling pathway	5	0.591716	0.0416724	NM_019851, NM_002006, NM_003867, NM_002009, NM_001543	590	29	12864	3.75921	0.552749
GOTERM_BP_FAT	GO:0002824~positive regulation of adaptive immune response based on somatic recombination of immune receptors built from immunoglobulin superfamily domains	5	0.591716	0.0416724	NM_000576, NM_018384, NM_002562, NM_002164, NM_022162	590	29	12864	3.75921	0.552749
GOTERM_BP_FAT	GO:0019724~B cell mediated immunity	7	0.828402	0.0420397	NM_000074, NM_019111, NM_001831, NM_152871, NM_152872, NM_000043, NM_000204, NM_001733, NM_022162	590	56	12864	2.72542	0.553502
GOTERM_BP_FAT	GO:0031349~positive regulation of defense response	8	0.946746	0.0432543	NM_001432, NM_000600, NM_020530, NM_144687, NM_003265, NM_018384, NM_002164, NM_022162	590	71	12864	2.45672	0.561543
GOTERM_BP_FAT	GO:0055066~di-, tri-valent inorganic cation homeostasis	18	2.13018	0.0439518	NM_001005747, NM_005508, NM_000915, NM_030571, NM_001112800, NM_001112801, NM_005242, NM_000490, NM_002562, NM_005689, NM_001803, NM_000707, NM_002032, NM_001838, NM_000315, NM_000586, NM_000576, NM_148672, NM_003476, NM_021097	590	236	12864	1.66297	0.565008
GOTERM_BP_FAT	GO:0031401~positive regulation of protein modification process	15	1.77515	0.0449568	NM_000600, NM_002006, NM_017625, NM_020530, NM_030571, NM_013246, NM_001010938, NM_000618, NM_002562, NM_182828, NM_022162, NM_001111284, NM_001111285, NM_000588, NM_001111283, NM_000586, NM_000576, NM_004159	590	185	12864	1.76784	0.570954
GOTERM_BP_FAT	GO:0015669~gas transport	4	0.473373	0.0466789	NM_000519, NM_000324, NM_000518, NM_000184	590	18	12864	4.8452	0.575313
SP_PIR_KEYWORDS	g-protein coupled receptor	43	5.08876	0.0564443	NM_005294, NM_053036, NM_001017404, NM_005508, NM_007223, NM_000621, NM_032787, NM_001005195, NM_052967, NM_000707, NM_176876, NM_001005489, NM_000841, NM_001005515, NM_001004724, NM_019839, NM_001038705, NM_001004707, NM_005913, NM_020400, NM_001005738, NM_001144756, NM_001004698, NM_001002918, NM_000839, NM_013447, NM_005242, NM_001164692, NM_022571, NM_001005479, NM_001143919, NM_000956, NM_01…	834	701	17880	1.31508	0.575379
GOTERM_BP_FAT	GO:0055074~calcium ion homeostasis	15	1.77515	0.0466717	NM_001005747, NM_005508, NM_000915, NM_001112800, NM_005242, NM_000490, NM_001112801, NM_002562, NM_001803, NM_000707, NM_001838, NM_000315, NM_000586, NM_000576, NM_148672, NM_003476, NM_021097	590	186	12864	1.75834	0.577641
GOTERM_BP_FAT	GO:0002821~positive regulation of adaptive immune response	5	0.591716	0.0464068	NM_000576, NM_018384, NM_002562, NM_002164, NM_022162	590	30	12864	3.6339	0.577921
GOTERM_BP_FAT	GO:0032649~regulation of interferon-gamma production	5	0.591716	0.0464068	NM_003265, NM_018384, NM_144717, NM_001562, NM_022162	590	30	12864	3.6339	0.577921
GOTERM_BP_FAT	GO:0032368~regulation of lipid transport	5	0.591716	0.0464068	NM_000915, NM_001606, NM_002562, NM_000714, NM_212533, NM_000078	590	30	12864	3.6339	0.577921
GOTERM_BP_FAT	GO:0055065~metal ion homeostasis	16	1.89349	0.0463256	NM_001005747, NM_005508, NM_012244, NM_000915, NM_182728, NM_001112800, NM_001112801, NM_005242, NM_000490, NM_002562, NM_001803, NM_000707, NM_001838, NM_000315, NM_000586, NM_000576, NM_148672, NM_003476, NM_021097	590	203	12864	1.71849	0.579688
INTERPRO	IPR003191:Guanylate-binding protein, C-terminal	4	0.473373	0.0030479	NM_198460, NM_018284, NM_052941, NM_004120	735	7	15779	12.2674	0.581997
GOTERM_BP_FAT	GO:0016477~cell migration	20	2.36686	0.0490289	NM_199160, NM_005508, NM_000600, NM_002006, NM_145285, NM_007044, NM_001700, NM_001164692, NM_002965, NM_002609, NM_000211, NM_000020, NM_014795, NM_000572, NM_004513, NM_000576, NM_000584, NM_019839, NM_018670, NM_014368, NM_006379, NM_001131026, NM_172217, NM_001171653	590	275	12864	1.5857	0.588932
GOTERM_BP_FAT	GO:0042104~positive regulation of activated T cell proliferation	3	0.35503	0.0487771	NM_000586, NM_000417, NM_001562	590	8	12864	8.17627	0.589368
GOTERM_BP_FAT	GO:0030431~sleep	3	0.35503	0.0487771	NM_000621, NM_000915, NM_001562, NM_001165947	590	8	12864	8.17627	0.589368
SP_PIR_KEYWORDS	endosome	16	1.89349	0.0604996	NM_001142685, NM_198066, NM_001014446, NM_001251, NM_152284, NM_134266, NM_002118, NM_016456, NM_001040059, NM_003725, NM_032591, NM_015374, NM_001040451, NM_183236, NM_001040452, NM_052832, NM_003265, NM_183234, NM_152398, NM_001029874, NM_173653, NM_004580	834	207	17880	1.65711	0.591188
SP_PIR_KEYWORDS	Lectin	12	1.42012	0.0652723	NM_175060, NM_145252, NM_014880, NM_017625, NM_014568, NM_000655, NM_002308, NM_201544, NM_173452, NM_001781, NM_003278, NM_005127, NM_003665, NM_009587	834	141	17880	1.82458	0.600115
SP_PIR_KEYWORDS	erythrocyte	4	0.473373	0.0636519	NM_000480, NM_000519, NM_000518, NM_000184	834	20	17880	4.28777	0.600362
SP_PIR_KEYWORDS	inflammatory response	8	0.946746	0.067093	NM_004244, NM_000576, NM_003263, NM_000584, NM_003265, NM_001565, NM_006072, NM_001543, NM_203416	834	77	17880	2.22741	0.601032
GOTERM_BP_FAT	GO:0042509~regulation of tyrosine phosphorylation of STAT protein	5	0.591716	0.0514274	NM_001111284, NM_001111285, NM_000588, NM_001111283, NM_000600, NM_000586, NM_013246, NM_000618	590	31	12864	3.51668	0.602182
GOTERM_BP_FAT	GO:0050728~negative regulation of inflammatory response	5	0.591716	0.0514274	NM_000572, NM_000586, NM_000417, NM_030571, NM_144717	590	31	12864	3.51668	0.602182
GOTERM_BP_FAT	GO:0032680~regulation of tumor necrosis factor production	5	0.591716	0.0514274	NM_000572, NM_003263, NM_001700, NM_003265, NM_022162	590	31	12864	3.51668	0.602182
GOTERM_BP_FAT	GO:0002696~positive regulation of leukocyte activation	10	1.18343	0.051228	NM_025239, NM_006139, NM_000600, NM_000586, NM_000576, NM_000417, NM_018384, NM_001562, NM_014207, NM_006889	590	105	12864	2.07651	0.603062
INTERPRO	IPR001849:Pleckstrin homology	24	2.84024	0.00406645	NM_003023, NM_001130035, NM_001130034, NM_024621, NM_022904, NM_206909, NM_021200, NM_001130033, NM_015184, NM_001077685, NM_001167915, NM_001167916, NM_032496, NM_005310, NM_001007231, NM_021574, NM_015075, NM_004327, NM_001112732, NM_014716, NM_014395, NM_001166277, NM_003726, NM_001134438, NM_001122772, NM_001080157, NM_017784, NM_002664, NM_001002034, NM_001015055, NM_014996, NM_145753, NM_00…	735	271	15779	1.90123	0.606032
GOTERM_BP_FAT	GO:0002274~myeloid leukocyte activation	6	0.710059	0.0535947	NM_003263, NM_001700, NM_000584, NM_003265, NM_018384, NM_032464, NM_014146, NM_032463	590	45	12864	2.90712	0.608513
GOTERM_BP_FAT	GO:0007267~cell-cell signaling	37	4.3787	0.0541073	NM_001005747, NM_000601, NM_000600, NM_007223, NM_000621, NM_002965, NM_000663, NM_003881, NM_001010933, NM_000841, NM_001010932, NM_000572, NM_001010931, NM_000747, NM_032133, NM_000315, NM_000576, NM_001010934, NM_001565, NM_006072, NM_001562, NM_002993, NM_019851, NM_001432, NM_002006, NM_000915, NM_000839, NM_003867, NM_000490, NM_000211, NM_002562, NM_004198, NM_002688, NM_001130063, NM_0011…	590	596	12864	1.35357	0.609833
GOTERM_BP_FAT	GO:0051094~positive regulation of developmental process	20	2.36686	0.0535331	NM_000600, NM_001024630, NM_001122607, NM_001145459, NM_001145102, NM_001001419, NM_000349, NM_139211, NM_152841, NM_000576, NM_001134445, NM_000417, NM_000072, NM_032638, NM_002006, NM_000915, NM_018384, NM_001001548, NM_002562, NM_001001420, NM_006889, NM_000586, NM_001015051, NM_001127444, NM_005903, NM_001127443, NM_001831	590	278	12864	1.56859	0.610366
GOTERM_BP_FAT	GO:0015672~monovalent inorganic cation transport	22	2.60355	0.0532685	NM_005072, NM_001159575, NM_001010893, NM_018018, NM_004732, NM_001112800, NM_001112801, NM_032591, NM_002232, NM_005176, NM_005832, NM_020321, NM_173512, NM_020322, NM_181361, NM_172130, NM_171829, NM_018231, NM_203327, NM_139319, NM_003636, NM_017419, NM_001145288, NM_001040143, NM_001145961, NM_022444, NM_001145962, NM_001002031, NM_001143824, NM_003060, NM_004769, NM_005116, NM_021097, NM_173…	590	314	12864	1.52763	0.610798
GOTERM_BP_FAT	GO:0042325~regulation of phosphorylation	30	3.5503	0.05316	NM_000601, NM_000600, NM_020530, NM_000621, NM_001924, NM_145695, NM_017790, NM_013246, NM_182828, NM_022162, NM_004080, NM_001010933, NM_001963, NM_000841, NM_001111284, NM_001010932, NM_001111285, NM_001114, NM_001010931, NM_001111283, NM_000576, NM_001010934, NM_001432, NM_002006, NM_017625, NM_144687, NM_001700, NM_001099856, NM_001010938, NM_002609, NM_000618, NM_000211, NM_002562, NM_014795…	590	461	12864	1.41888	0.612347
GOTERM_BP_FAT	GO:0006873~cellular ion homeostasis	25	2.95858	0.054997	NM_001005747, NM_005508, NM_030571, NM_000324, NM_001112800, NM_001112801, NM_005832, NM_005689, NM_000707, NM_001803, NM_181361, NM_171829, NM_000747, NM_000315, NM_000576, NM_000915, NM_018384, NM_005242, NM_000490, NM_002562, NM_004198, NM_002032, NM_001838, NM_000586, NM_000080, NM_148672, NM_003476, NM_021097	590	370	12864	1.4732	0.613735
GOTERM_BP_FAT	GO:0001894~tissue homeostasis	7	0.828402	0.0557613	NM_000315, NM_002009, NM_002609, NM_144717, NM_002562, NM_152467, NM_001111034, NM_001111035, NM_001111036	590	60	12864	2.54373	0.616707
GOTERM_BP_FAT	GO:0043122~regulation of I-kappaB kinase/NF-kappaB cascade	10	1.18343	0.0565022	NM_016479, NM_000576, NM_144687, NM_030571, NM_003265, NM_001164283, NM_009587, NM_145759, NM_022162, NM_002342, NM_002308	590	107	12864	2.0377	0.619467
INTERPRO	IPR017995:Homeobox protein, antennapedia type	5	0.591716	0.00170355	NM_004502, NM_024014, NM_018952, NM_153633, NM_002141	735	12	15779	8.94501	0.622584
GOTERM_BP_FAT	GO:0008284~positive regulation of cell proliferation	27	3.19527	0.058186	NM_025239, NM_005584, NM_000600, NM_020530, NM_000621, NM_001024630, NM_001963, NM_001111284, NM_001111285, NM_001111283, NM_000417, NM_000576, NM_001565, NM_001562, NM_003326, NM_001432, NM_002006, NM_003037, NM_003867, NM_002009, NM_000490, NM_003381, NM_002609, NM_000618, NM_194435, NM_001165947, NM_006889, NM_000588, NM_006139, NM_000586, NM_001015051, NM_001831, NM_145759	590	410	12864	1.43583	0.626161
GOTERM_BP_FAT	GO:0001816~cytokine production	6	0.710059	0.0579687	NM_006139, NM_001836, NM_001562, NM_002164, NM_003326, NM_022162	590	46	12864	2.84392	0.626951
GOTERM_BP_FAT	GO:0045619~regulation of lymphocyte differentiation	7	0.828402	0.0595669	NM_000586, NM_000417, NM_030571, NM_005214, NM_018384, NM_152871, NM_152872, NM_000043, NM_001037631, NM_006889	590	61	12864	2.50203	0.630676
GOTERM_BP_FAT	GO:0043408~regulation of MAPKKK cascade	10	1.18343	0.0592663	NM_000841, NM_001633, NM_000600, NM_020530, NM_000576, NM_003265, NM_005775, NM_002562, NM_022162, NM_014795, NM_001171653	590	108	12864	2.01883	0.630941
GOTERM_BP_FAT	GO:0060271~cilium morphogenesis	5	0.591716	0.0623198	NM_001950, NM_031885, NM_175623, NM_015662, NM_175625, NM_001024647, NM_001025930	590	33	12864	3.30354	0.6329
GOTERM_BP_FAT	GO:0051650~establishment of vesicle localization	5	0.591716	0.0623198	NM_001672, NM_183236, NM_031885, NM_183234, NM_002688, NM_004580, NM_003825, NM_130798	590	33	12864	3.30354	0.6329
GOTERM_BP_FAT	GO:0042036~negative regulation of cytokine biosynthetic process	4	0.473373	0.0609948	NM_000572, NM_000600, NM_001135054, NM_144687	590	20	12864	4.36068	0.633195
GOTERM_BP_FAT	GO:0006875~cellular metal ion homeostasis	15	1.77515	0.0620564	NM_001005747, NM_005508, NM_000915, NM_001112800, NM_005242, NM_000490, NM_001112801, NM_002562, NM_001803, NM_000707, NM_001838, NM_000315, NM_000586, NM_000576, NM_148672, NM_003476, NM_021097	590	194	12864	1.68583	0.633387
GOTERM_BP_FAT	GO:0002526~acute inflammatory response	9	1.06509	0.0627467	NM_173452, NM_004244, NM_000600, NM_001135054, NM_000576, NM_001831, NM_003665, NM_002164, NM_000204, NM_001733, NM_203416	590	93	12864	2.11001	0.63341
GOTERM_BP_FAT	GO:0048878~chemical homeostasis	32	3.78698	0.0617533	NM_001005747, NM_005508, NM_012244, NM_182728, NM_030571, NM_000324, NM_001112800, NM_001112801, NM_032591, NM_005832, NM_000707, NM_001803, NM_005689, NM_181361, NM_212533, NM_001111284, NM_001111285, NM_171829, NM_001111283, NM_000747, NM_000315, NM_000576, NM_000915, NM_002009, NM_018384, NM_001606, NM_000490, NM_005242, NM_000618, NM_002562, NM_004198, NM_000078, NM_002032, NM_001838, NM_0005…	590	506	12864	1.37887	0.633635
GOTERM_BP_FAT	GO:0055082~cellular chemical homeostasis	25	2.95858	0.0614471	NM_001005747, NM_005508, NM_030571, NM_000324, NM_001112800, NM_001112801, NM_005832, NM_005689, NM_000707, NM_001803, NM_181361, NM_171829, NM_000747, NM_000315, NM_000576, NM_000915, NM_018384, NM_005242, NM_000490, NM_002562, NM_004198, NM_002032, NM_001838, NM_000586, NM_000080, NM_148672, NM_003476, NM_021097	590	376	12864	1.44969	0.633868
GOTERM_BP_FAT	GO:0021936~regulation of granule cell precursor proliferation	3	0.35503	0.0608503	NM_001963, NM_001111284, NM_001111285, NM_001111283, NM_002006, NM_000618	590	9	12864	7.2678	0.634439
GOTERM_BP_FAT	GO:0032673~regulation of interleukin-4 production	3	0.35503	0.0608503	NM_030571, NM_144717, NM_006889	590	9	12864	7.2678	0.634439
GOTERM_BP_FAT	GO:0032402~melanosome transport	3	0.35503	0.0608503	NM_001672, NM_183236, NM_031885, NM_183234, NM_004580	590	9	12864	7.2678	0.634439
GOTERM_BP_FAT	GO:0021940~positive regulation of granule cell precursor proliferation	3	0.35503	0.0608503	NM_001963, NM_001111284, NM_001111285, NM_001111283, NM_002006, NM_000618	590	9	12864	7.2678	0.634439
GOTERM_BP_FAT	GO:0045941~positive regulation of transcription	35	4.14201	0.060531	NM_000600, NM_020530, NM_006483, NM_006484, NM_001145102, NM_001001419, NM_182828, NM_000572, NM_013953, NM_013952, NM_000315, NM_006530, NM_017521, NM_032638, NM_002006, NM_145285, NM_001122757, NM_000618, NM_001040002, NM_005239, NM_007156, NM_006163, NM_000306, NM_001075099, NM_001024630, NM_001122607, NM_022455, NM_001804, NM_001127714, NM_024503, NM_004714, NM_001111284, NM_206595, NM_001111…	590	562	12864	1.35786	0.634599
SP_PIR_KEYWORDS	blood	3	0.35503	0.0761134	NM_000519, NM_000518, NM_000184	834	10	17880	6.43165	0.639852
GOTERM_BP_FAT	GO:0032270~positive regulation of cellular protein metabolic process	17	2.01183	0.0642987	NM_000600, NM_002006, NM_003353, NM_017625, NM_020530, NM_030571, NM_013246, NM_001010938, NM_000618, NM_002562, NM_182828, NM_022162, NM_001111284, NM_001111285, NM_000588, NM_006139, NM_001111283, NM_000586, NM_000576, NM_004159	590	230	12864	1.61155	0.640627
BBID	76.Sig_trans_Ca2_Calcineurin_NF-AT	3	0.35503	0.0758593	NM_000074, NM_000588, NM_000586	25	7	352	6.03429	0.641412
INTERPRO	IPR002181:Fibrinogen, alpha/beta/gamma chain, C-terminal globular	7	0.828402	0.00269524	NM_173452, NM_138994, NM_017625, NM_012098, NM_001118888, NM_003665, NM_001118887, NM_001147, NM_003632, NM_006682	735	31	15779	4.84762	0.642376
GOTERM_CC_FAT	GO:0042825~TAP complex	3	0.35503	0.0401156	NM_019111, NM_002118, NM_004159	574	7	12101	9.03509	0.647967
GOTERM_BP_FAT	GO:0008202~steroid metabolic process	15	1.77515	0.0663795	NM_001142271, NM_002006, NM_003661, NM_001606, NM_001807, NM_000714, NM_003725, NM_000349, NM_177536, NM_000078, NM_017784, NM_212533, NM_004820, NM_147157, NM_005866, NM_001136541, NM_145343, NM_001136540, NM_003500, NM_003326	590	196	12864	1.66863	0.65068
SP_PIR_KEYWORDS	citrullination	4	0.473373	0.080357	NM_003532, NM_021066, NM_003535, NM_001565, NM_003540	834	22	17880	3.89797	0.651554
BBID	55.Allergen_recognition_by_Th2_or_Th0_cell	3	0.35503	0.0969825	NM_000074, NM_006139, NM_000211	25	8	352	5.28	0.653869
SP_PIR_KEYWORDS	angiogenesis	7	0.828402	0.0863814	NM_019851, NM_001432, NM_002006, NM_030817, NM_001118888, NM_001118887, NM_001147, NM_016215, NM_001098523	834	66	17880	2.27382	0.661796
GOTERM_BP_FAT	GO:0045429~positive regulation of nitric oxide biosynthetic process	4	0.473373	0.0688301	NM_001134445, NM_000576, NM_000518, NM_001098212	590	21	12864	4.15303	0.662418
GOTERM_BP_FAT	GO:0043029~T cell homeostasis	4	0.473373	0.0688301	NM_000417, NM_018384, NM_002562, NM_152871, NM_152872, NM_000043	590	21	12864	4.15303	0.662418
GOTERM_BP_FAT	GO:0046058~cAMP metabolic process	4	0.473373	0.0688301	NM_001114, NM_001005747, NM_000315, NM_004036	590	21	12864	4.15303	0.662418
SP_PIR_KEYWORDS	Signal transduction inhibitor	5	0.591716	0.0849091	NM_015668, NM_017790, NM_144766, NM_020251, NM_004041, NM_002927, NM_198227	834	36	17880	2.97762	0.663829
GOTERM_BP_FAT	GO:0030003~cellular cation homeostasis	18	2.13018	0.0695729	NM_001005747, NM_005508, NM_000915, NM_030571, NM_001112800, NM_001112801, NM_005242, NM_000490, NM_002562, NM_005689, NM_001803, NM_000707, NM_002032, NM_001838, NM_000315, NM_000586, NM_000576, NM_148672, NM_003476, NM_021097	590	251	12864	1.56359	0.664466
SP_PIR_KEYWORDS	vasoactive	3	0.35503	0.090238	NM_000518, NM_000490, NM_006183	834	11	17880	5.84696	0.670136
GOTERM_BP_FAT	GO:0048705~skeletal system morphogenesis	10	1.18343	0.0711811	NM_000900, NM_024014, NM_001024630, NM_002609, NM_002562, NM_004502, NM_018952, NM_001015051, NM_002141, NM_001111034, NM_001543, NM_001111035, NM_001111036	590	112	12864	1.94673	0.671127
GOTERM_BP_FAT	GO:0001525~angiogenesis	12	1.42012	0.0717665	NM_001432, NM_002006, NM_001147, NM_000020, NM_001098523, NM_001963, NM_018419, NM_030817, NM_000576, NM_000584, NM_001118888, NM_001562, NM_001118887, NM_016215	590	146	12864	1.79206	0.672233
GOTERM_BP_FAT	GO:0055114~oxidation reduction	37	4.3787	0.0721785	NM_003739, NM_194294, NM_174933, NM_153486, NM_012293, NM_004732, NM_001161586, NM_012228, NM_001757, NM_032590, NM_012308, NM_001158, NM_001159, NM_001098523, NM_172130, NM_006618, NM_004820, NM_001141, NM_001161473, NM_001014763, NM_003636, NM_002164, NM_032804, NM_001142271, NM_182943, NM_175902, NM_001031679, NM_032797, NM_194436, NM_004032, NM_024648, NM_003725, NM_000689, NM_013391, NM_0009…	590	610	12864	1.3225	0.672413
GOTERM_BP_FAT	GO:0032401~establishment of melanosome localization	3	0.35503	0.0738124	NM_001672, NM_183236, NM_031885, NM_183234, NM_004580	590	10	12864	6.54102	0.678926
GOTERM_BP_FAT	GO:0050930~induction of positive chemotaxis	3	0.35503	0.0738124	NM_004513, NM_001700, NM_000584, NM_172217	590	10	12864	6.54102	0.678926
GOTERM_BP_FAT	GO:0042534~regulation of tumor necrosis factor biosynthetic process	3	0.35503	0.0738124	NM_000572, NM_003263, NM_001700	590	10	12864	6.54102	0.678926
GOTERM_BP_FAT	GO:0070227~lymphocyte apoptosis	3	0.35503	0.0738124	NM_000417, NM_152871, NM_001164283, NM_152872, NM_000043	590	10	12864	6.54102	0.678926
GOTERM_BP_FAT	GO:0051904~pigment granule transport	3	0.35503	0.0738124	NM_001672, NM_183236, NM_031885, NM_183234, NM_004580	590	10	12864	6.54102	0.678926
GOTERM_BP_FAT	GO:0042523~positive regulation of tyrosine phosphorylation of Stat5 protein	3	0.35503	0.0738124	NM_001111284, NM_001111285, NM_000588, NM_001111283, NM_000586, NM_000618	590	10	12864	6.54102	0.678926
GOTERM_BP_FAT	GO:0002828~regulation of T-helper 2 type immune response	3	0.35503	0.0738124	NM_030571, NM_002164, NM_006889	590	10	12864	6.54102	0.678926
SP_PIR_KEYWORDS	oxidoreductase	33	3.90533	0.094515	NM_003739, NM_194294, NM_174933, NM_153486, NM_012293, NM_001161586, NM_012228, NM_001757, NM_032590, NM_001158, NM_012308, NM_001159, NM_001098523, NM_006618, NM_004820, NM_001141, NM_001161473, NM_002164, NM_032804, NM_001142271, NM_182943, NM_175902, NM_001031679, NM_032797, NM_194436, NM_004032, NM_024648, NM_003725, NM_000689, NM_013391, NM_000935, NM_002032, NM_009590, NM_001100876, NM_1980…	834	539	17880	1.31258	0.679689
BIOCARTA	h_il5Pathway:IL 5 Signaling Pathway	3	0.35503	0.0832141	NM_000600, NM_000576, NM_019111	70	10	1402	6.00857	0.687831
SP_PIR_KEYWORDS	DNA binding	22	2.60355	0.098938	NM_153633, NM_001122742, NM_181786, NM_003540, NM_001804, NM_013953, NM_003532, NM_018951, NM_003466, NM_013952, NM_018952, NM_003535, NM_002141, NM_138465, NM_005013, NM_024014, NM_004078, NM_001122757, NM_001001523, NM_001040002, NM_013992, NM_004502, NM_018419, NM_007156, NM_145011, NM_006163, NM_000306	834	333	17880	1.41638	0.689211
GOTERM_BP_FAT	GO:0043123~positive regulation of I-kappaB kinase/NF-kappaB cascade	9	1.06509	0.076284	NM_016479, NM_000576, NM_030571, NM_003265, NM_001164283, NM_009587, NM_145759, NM_022162, NM_002342, NM_002308	590	97	12864	2.02299	0.689433
GOTERM_BP_FAT	GO:0008277~regulation of G-protein coupled receptor protein signaling pathway	6	0.710059	0.0774388	NM_001085454, NM_017790, NM_144766, NM_020251, NM_004041, NM_002927, NM_198227, NM_002664, NM_014030	590	50	12864	2.61641	0.691229
GOTERM_BP_FAT	GO:0046824~positive regulation of nucleocytoplasmic transport	4	0.473373	0.0770949	NM_003302, NM_000576, NM_144687, NM_001145102	590	22	12864	3.96425	0.691482
GOTERM_BP_FAT	GO:0031399~regulation of protein modification process	20	2.36686	0.0784643	NM_000600, NM_002006, NM_020530, NM_017625, NM_144687, NM_030571, NM_013246, NM_001010938, NM_002609, NM_000211, NM_002562, NM_000618, NM_182828, NM_022162, NM_014795, NM_001963, NM_001111284, NM_001111285, NM_000588, NM_001111283, NM_000586, NM_000576, NM_004159, NM_001171653	590	292	12864	1.49338	0.694274
GOTERM_BP_FAT	GO:0009123~nucleoside monophosphate metabolic process	7	0.828402	0.0808575	NM_000480, NM_001114, NM_001005747, NM_203404, NM_000315, NM_000857, NM_004036	590	66	12864	2.31248	0.701795
GOTERM_BP_FAT	GO:0007243~protein kinase cascade	24	2.84024	0.0813874	NM_003302, NM_000601, NM_004180, NM_138981, NM_020530, NM_133484, NM_148957, NM_017790, NM_013246, NM_176876, NM_002753, NM_145861, NM_000841, NM_001010933, NM_001963, NM_001010932, NM_000572, NM_001010931, NM_000576, NM_170672, NM_001010934, NM_001006665, NM_001543, NM_002006, NM_144687, NM_001099856, NM_002562, NM_002664, NM_003263, NM_003265	590	368	12864	1.42196	0.70237
GOTERM_BP_FAT	GO:0046425~regulation of JAK-STAT cascade	5	0.591716	0.0807347	NM_001111284, NM_001111285, NM_000588, NM_001111283, NM_000600, NM_000586, NM_013246, NM_000618	590	36	12864	3.02825	0.703116
GOTERM_BP_FAT	GO:0031348~negative regulation of defense response	5	0.591716	0.0807347	NM_000572, NM_000586, NM_000417, NM_030571, NM_144717	590	36	12864	3.02825	0.703116
GOTERM_BP_FAT	GO:0045860~positive regulation of protein kinase activity	16	1.89349	0.0830283	NM_001432, NM_000601, NM_002006, NM_000621, NM_001700, NM_145695, NM_001099856, NM_002562, NM_004080, NM_001165947, NM_004036, NM_014795, NM_000841, NM_001963, NM_001010933, NM_001114, NM_001010932, NM_001010931, NM_000586, NM_000576, NM_003265, NM_001010934, NM_001171653	590	221	12864	1.57853	0.708004
GOTERM_BP_FAT	GO:0008217~regulation of blood pressure	9	1.06509	0.0836618	NM_202000, NM_005622, NM_005159, NM_003353, NM_000915, NM_000518, NM_000490, NM_000663, NM_000707, NM_000020	590	99	12864	1.98213	0.709001
GOTERM_BP_FAT	GO:0007242~intracellular signaling cascade	68	8.04734	0.0857993	NM_003302, NM_000601, NM_138981, NM_020530, NM_133484, NM_012292, NM_001122742, NM_017790, NM_014146, NM_176876, NM_003540, NM_000841, NM_001963, NM_021574, NM_001010933, NM_000572, NM_001114, NM_001010932, NM_001010931, NM_003389, NM_000315, NM_001134445, NM_000576, NM_001144942, NM_000072, NM_001010934, NM_001006665, NM_014716, NM_004826, NM_001144943, NM_031934, NM_001543, NM_004580, NM_005913…	590	1242	12864	1.19374	0.712959
GOTERM_BP_FAT	GO:0050715~positive regulation of cytokine secretion	4	0.473373	0.0857714	NM_000572, NM_144687, NM_002562, NM_022162	590	23	12864	3.79189	0.71466
GOTERM_BP_FAT	GO:0007625~grooming behavior	3	0.35503	0.087557	NM_000915, NM_003649, NM_000490, NM_004032	590	11	12864	5.94638	0.715148
GOTERM_BP_FAT	GO:0051905~establishment of pigment granule localization	3	0.35503	0.087557	NM_001672, NM_183236, NM_031885, NM_183234, NM_004580	590	11	12864	5.94638	0.715148
GOTERM_BP_FAT	GO:0070228~regulation of lymphocyte apoptosis	3	0.35503	0.087557	NM_000572, NM_000586, NM_002164	590	11	12864	5.94638	0.715148
GOTERM_BP_FAT	GO:0051247~positive regulation of protein metabolic process	17	2.01183	0.0855381	NM_000600, NM_002006, NM_003353, NM_017625, NM_020530, NM_030571, NM_013246, NM_001010938, NM_000618, NM_002562, NM_182828, NM_022162, NM_001111284, NM_001111285, NM_000588, NM_006139, NM_001111283, NM_000586, NM_000576, NM_004159	590	240	12864	1.54441	0.71547
GOTERM_BP_FAT	GO:0002757~immune response-activating signal transduction	6	0.710059	0.0883389	NM_001005747, NM_003726, NM_003265, NM_001099856, NM_032464, NM_014146, NM_032463, NM_022162, NM_001075099	590	52	12864	2.51578	0.716694
GOTERM_BP_FAT	GO:0048585~negative regulation of response to stimulus	9	1.06509	0.0875028	NM_198970, NM_000572, NM_001633, NM_000586, NM_000576, NM_000417, NM_030571, NM_005214, NM_144717, NM_001130, NM_001037631	590	100	12864	1.96231	0.716708
GOTERM_BP_FAT	GO:0051648~vesicle localization	5	0.591716	0.0874079	NM_001672, NM_183236, NM_031885, NM_183234, NM_002688, NM_004580, NM_003825, NM_130798	590	37	12864	2.9464	0.718101
GOTERM_BP_FAT	GO:0030301~cholesterol transport	5	0.591716	0.0874079	NM_022169, NM_000072, NM_001127444, NM_001001548, NM_001807, NM_001127443, NM_001831, NM_000078	590	37	12864	2.9464	0.718101
GOTERM_BP_FAT	GO:0015918~sterol transport	5	0.591716	0.0874079	NM_022169, NM_000072, NM_001127444, NM_001001548, NM_001807, NM_001127443, NM_001831, NM_000078	590	37	12864	2.9464	0.718101
GOTERM_BP_FAT	GO:0032661~regulation of interleukin-18 production	2	0.236686	0.0894804	NM_144687, NM_022162	590	2	12864	21.8034	0.719725
GOTERM_BP_FAT	GO:0046013~regulation of T cell homeostatic proliferation	2	0.236686	0.0894804	NM_000586, NM_000417	590	2	12864	21.8034	0.719725
PIR_SUPERFAMILY	PIRSF005552:guanine nucleotide-binding protein 1	4	0.473373	0.00352402	NM_198460, NM_018284, NM_052941, NM_004120	345	7	7019	11.6257	0.722373
GOTERM_CC_FAT	GO:0031965~nuclear membrane	8	0.946746	0.053465	NM_199189, NM_016479, NM_147157, NM_005866, NM_001145102, NM_000954, NM_002562, NM_005013, NM_015374	574	72	12101	2.34243	0.729571
BBID	3.T_cell_receptor	4	0.473373	0.0736664	NM_006139, NM_000586, NM_005214, NM_001037631, NM_006889	25	15	352	3.75467	0.734558
BBID	97.Immune_injury_MS-lesions_MS_antigen	4	0.473373	0.0736664	NM_000572, NM_000600, NM_152871, NM_152872, NM_000043, NM_006889	25	15	352	3.75467	0.734558
GOTERM_CC_FAT	GO:0031968~organelle outer membrane	10	1.18343	0.0578467	NM_001128127, NM_000167, NM_000189, NM_018384, NM_032797, NM_000714, NM_005689, NM_147157, NM_203391, NM_203380, NM_001136052, NM_005866, NM_016234, NM_152359, NM_005013	574	104	12101	2.0271	0.735401
GOTERM_BP_FAT	GO:0009187~cyclic nucleotide metabolic process	5	0.591716	0.0943387	NM_001114, NM_001005747, NM_000315, NM_000857, NM_004036	590	38	12864	2.86887	0.737619
GOTERM_BP_FAT	GO:0045778~positive regulation of ossification	4	0.473373	0.0948406	NM_001024630, NM_000915, NM_001015051, NM_001145102, NM_002562	590	24	12864	3.6339	0.737852
INTERPRO	IPR015894:Guanylate-binding protein, N-terminal	5	0.591716	0.00117885	NM_198460, NM_018284, NM_015915, NM_052941, NM_181598, NM_004120	735	11	15779	9.75819	0.740299
GOTERM_MF_FAT	GO:0005506~iron ion binding	24	2.84024	0.0120906	NM_001633, NM_174933, NM_194294, NM_012293, NM_213595, NM_032590, NM_012308, NM_001159, NM_004820, NM_006618, NM_001141, NM_002164, NM_001111034, NM_001111035, NM_001111036, NM_032804, NM_182943, NM_175902, NM_000519, NM_000518, NM_024648, NM_014301, NM_000935, NM_002032, NM_001100876, NM_080657, NM_017429, NM_000155, NM_000857, NM_001039130, NM_000184, NM_001039131	578	295	12298	1.731	0.744399
GOTERM_BP_FAT	GO:0010648~negative regulation of cell communication	17	2.01183	0.0979546	NM_015668, NM_001633, NM_001135054, NM_000621, NM_001024630, NM_144687, NM_017790, NM_000490, NM_007015, NM_002927, NM_002562, NM_001011705, NM_022475, NM_022162, NM_001165947, NM_002664, NM_000576, NM_001015051, NM_003613, NM_144766, NM_198227	590	245	12864	1.51289	0.748017
GOTERM_BP_FAT	GO:0048514~blood vessel morphogenesis	15	1.77515	0.0993321	NM_001432, NM_002006, NM_001147, NM_000020, NM_001098523, NM_001963, NM_018419, NM_030817, NM_000576, NM_000584, NM_004926, NM_001562, NM_001118888, NM_001118887, NM_003476, NM_006379, NM_016215	590	209	12864	1.56484	0.749755
GOTERM_BP_FAT	GO:0016064~immunoglobulin mediated immune response	6	0.710059	0.0999918	NM_000074, NM_019111, NM_001831, NM_000204, NM_001733, NM_022162	590	54	12864	2.4226	0.750503
GOTERM_BP_FAT	GO:0014070~response to organic cyclic substance	10	1.18343	0.0991792	NM_000747, NM_000915, NM_000576, NM_000839, NM_000490, NM_002562, NM_000663, NM_001102386, NM_001975, NM_001130063, NM_000349	590	120	12864	1.81695	0.75087
SMART	SM00181:EGF	17	2.01183	0.022285	NM_175060, NM_001166265, NM_001166264, NM_001432, NM_001080437, NM_021777, NM_138994, NM_001166266, NM_000655, NM_000627, NM_014265, NM_022475, NM_173689, NM_145004, NM_001963, NM_001657, NM_001998, NM_003632, NM_016215, NM_000138, NM_001004019, NM_001974	415	193	8663	1.8387	0.752736
GOTERM_CC_FAT	GO:0042824~MHC class I peptide loading complex	3	0.35503	0.0646039	NM_019111, NM_002118, NM_004159	574	9	12101	7.02729	0.754016
GOTERM_CC_FAT	GO:0019867~outer membrane	10	1.18343	0.0700227	NM_001128127, NM_000167, NM_000189, NM_018384, NM_032797, NM_000714, NM_005689, NM_147157, NM_203391, NM_203380, NM_001136052, NM_005866, NM_016234, NM_152359, NM_005013	574	108	12101	1.95203	0.763026
SMART	SM00132:LIM	9	1.06509	0.019398	NM_015842, NM_004811, NM_199160, NM_003302, NM_001159704, NM_004078, NM_001167819, NM_001170807, NM_021630, NM_014368, NM_020482, NM_003476	415	71	8663	2.64609	0.801967
INTERPRO	IPR002337:Haemoglobin, beta	3	0.35503	0.0196742	NM_000519, NM_000518, NM_000184	735	5	15779	12.8808	0.80255
INTERPRO	IPR006116:2-5-oligoadenylate synthetase, ubiquitin-like region	3	0.35503	0.0196742	NM_001032731, NM_016816, NM_198213, NM_016817, NM_002535, NM_001032409, NM_002534, NM_003733	735	5	15779	12.8808	0.80255
INTERPRO	IPR013783:Immunoglobulin-like fold	32	3.78698	0.018323	NM_152855, NM_001134233, NM_025239, NM_012293, NM_004884, NM_001099414, NM_174892, NM_001146726, NM_002118, NM_021246, NM_012206, NM_138379, NM_020872, NM_001160331, NM_003613, NM_197974, NM_020778, NM_003943, NM_144765, NM_001040272, NM_007047, NM_006678, NM_206832, NM_002609, NM_015271, NM_178822, NM_001079653, NM_006889, NM_001815, NM_020070, NM_006139, NM_033554, NM_005214, NM_019111, NM_0528…	735	449	15779	1.53002	0.803276
GOTERM_CC_FAT	GO:0042613~MHC class II protein complex	3	0.35503	0.0927717	NM_033554, NM_019111, NM_002118	574	11	12101	5.7496	0.82411
INTERPRO	IPR006210:EGF-like	17	2.01183	0.0183043	NM_175060, NM_001166265, NM_001166264, NM_001432, NM_001080437, NM_021777, NM_138994, NM_001166266, NM_000655, NM_000627, NM_014265, NM_022475, NM_173689, NM_145004, NM_001963, NM_001657, NM_001998, NM_003632, NM_016215, NM_000138, NM_001004019, NM_001974	735	193	15779	1.89097	0.827892
SMART	SM00179:EGF_CA	10	1.18343	0.0351668	NM_001166265, NM_001166264, NM_001080437, NM_001166266, NM_013447, NM_000627, NM_173689, NM_001733, NM_001963, NM_001998, NM_016215, NM_000138, NM_001004019, NM_001974	415	94	8663	2.22071	0.830632
INTERPRO	IPR001827:Homeobox protein, antennapedia type, conserved site	5	0.591716	0.0234941	NM_004502, NM_024014, NM_018952, NM_153633, NM_002141	735	24	15779	4.47251	0.836611
INTERPRO	IPR002345:Lipocalin	5	0.591716	0.0173996	NM_001633, NM_198946, NM_001606, NM_000954, NM_014582, NM_212533	735	22	15779	4.8791	0.838603
GOTERM_CC_FAT	GO:0005637~nuclear inner membrane	4	0.473373	0.0927072	NM_199189, NM_147157, NM_005866, NM_001145102, NM_002562	574	23	12101	3.66641	0.83927
GOTERM_MF_FAT	GO:0031420~alkali metal ion binding	19	2.24852	0.0207947	NM_005072, NM_001159575, NM_001010893, NM_018018, NM_004732, NM_001112800, NM_001112801, NM_032591, NM_002232, NM_020321, NM_173512, NM_020322, NM_172130, NM_018231, NM_203327, NM_139319, NM_003636, NM_017419, NM_001145288, NM_001040143, NM_001145961, NM_022444, NM_001145962, NM_001143824, NM_003060, NM_004769, NM_005116, NM_173653, NM_021097	578	227	12298	1.78088	0.840048
INTERPRO	IPR000152:EGF-type aspartate/asparagine hydroxylation conserved site	11	1.30178	0.0127914	NM_175060, NM_001166265, NM_001166264, NM_001080437, NM_001166266, NM_013447, NM_000627, NM_173689, NM_001733, NM_001963, NM_001998, NM_016215, NM_000138, NM_001004019, NM_001974	735	95	15779	2.48577	0.841082
GOTERM_MF_FAT	GO:0005096~GTPase activator activity	18	2.13018	0.0193617	NM_001142685, NM_032293, NM_001166277, NM_022904, NM_012292, NM_001122772, NM_001085454, NM_001080157, NM_017790, NM_001077685, NM_032496, NM_033025, NM_000689, NM_001007231, NM_021574, NM_147129, NM_198868, NM_170672, NM_004327, NM_015043, NM_014716, NM_198227, NM_014030	578	209	12298	1.83245	0.853173
INTERPRO	IPR007110:Immunoglobulin-like	30	3.5503	0.0152214	NM_152855, NM_001134233, NM_025239, NM_001099414, NM_012293, NM_004884, NM_174892, NM_001146726, NM_002118, NM_021246, NM_012206, NM_032780, NM_138379, NM_020872, NM_001160331, NM_001144035, NM_001144036, NM_001144034, NM_003613, NM_197974, NM_020778, NM_144765, NM_001040272, NM_007047, NM_001135054, NM_006678, NM_003037, NM_206832, NM_002609, NM_178822, NM_001079653, NM_006889, NM_020070, NM_033…	735	407	15779	1.58241	0.857438
INTERPRO	IPR001190:Speract/scavenger receptor	5	0.591716	0.0269686	NM_004244, NM_174941, NM_000204, NM_182983, NM_014207, NM_002151, NM_203416	735	25	15779	4.29361	0.858155
INTERPRO	IPR001781:Zinc finger, LIM-type	9	1.06509	0.0169516	NM_015842, NM_004811, NM_199160, NM_003302, NM_001159704, NM_004078, NM_001167819, NM_001170807, NM_021630, NM_014368, NM_020482, NM_003476	735	71	15779	2.7213	0.858319
INTERPRO	IPR018952:2'-5'-oligoadenylate synthetase 1, domain 2/C-terminal	3	0.35503	0.0121782	NM_001032731, NM_016816, NM_198213, NM_016817, NM_002535, NM_001032409, NM_002534, NM_003733	735	4	15779	16.101	0.864764
INTERPRO	IPR006117:2-5-oligoadenylate synthetase, conserved site	3	0.35503	0.0121782	NM_001032731, NM_016816, NM_198213, NM_016817, NM_002535, NM_001032409, NM_002534, NM_003733	735	4	15779	16.101	0.864764
GOTERM_MF_FAT	GO:0015101~organic cation transmembrane transporter activity	4	0.473373	0.0253976	NM_012244, NM_020407, NM_003060, NM_182728, NM_000324	578	14	12298	6.07909	0.867273
INTERPRO	IPR001881:EGF-like calcium-binding	10	1.18343	0.0306687	NM_001166265, NM_001166264, NM_001080437, NM_001166266, NM_013447, NM_000627, NM_173689, NM_001733, NM_001963, NM_001998, NM_016215, NM_000138, NM_001004019, NM_001974	735	94	15779	2.28383	0.876844
INTERPRO	IPR018097:EGF-like calcium-binding, conserved site	10	1.18343	0.0306687	NM_001166265, NM_001166264, NM_001080437, NM_001166266, NM_013447, NM_000627, NM_173689, NM_001733, NM_001963, NM_001998, NM_016215, NM_000138, NM_001004019, NM_001974	735	94	15779	2.28383	0.876844
SMART	SM00148:PLCXc	4	0.473373	0.051846	NM_014996, NM_001134438, NM_145753, NM_015184, NM_014716	415	18	8663	4.63882	0.889254
INTERPRO	IPR000742:EGF-like, type 3	17	2.01183	0.0115155	NM_001166265, NM_001166264, NM_001432, NM_001080437, NM_021777, NM_138994, NM_001166266, NM_013447, NM_000655, NM_000627, NM_014265, NM_022475, NM_173689, NM_145004, NM_001963, NM_001657, NM_001998, NM_003632, NM_016215, NM_000138, NM_001004019, NM_001974	735	183	15779	1.9943	0.889906
INTERPRO	IPR013032:EGF-like region, conserved site	21	2.48521	0.0358586	NM_001166265, NM_175060, NM_001166264, NM_021777, NM_001166266, NM_000627, NM_014265, NM_001733, NM_212533, NM_001963, NM_003632, NM_001004019, NM_001080437, NM_001432, NM_138994, NM_001606, NM_013447, NM_000655, NM_000211, NM_173689, NM_022475, NM_145004, NM_001657, NM_001998, NM_016215, NM_000138, NM_001974	735	278	15779	1.62169	0.901613
INTERPRO	IPR008405:Apolipoprotein L	3	0.35503	0.0388339	NM_030641, NM_003661, NM_030817, NM_145343, NM_001136541, NM_001136540	735	7	15779	9.20058	0.907702
GOTERM_MF_FAT	GO:0008047~enzyme activator activity	23	2.72189	0.0512625	NM_001142685, NM_032293, NM_022904, NM_012292, NM_203356, NM_001085454, NM_145867, NM_001077685, NM_017790, NM_032496, NM_033025, NM_001007231, NM_001963, NM_021574, NM_198868, NM_170672, NM_004327, NM_014716, NM_014030, NM_001166277, NM_144687, NM_001122772, NM_001080157, NM_000689, NM_147129, NM_000586, NM_015043, NM_198227	578	323	12298	1.51507	0.911959
GOTERM_MF_FAT	GO:0004629~phospholipase C activity	5	0.591716	0.0499888	NM_014996, NM_001134438, NM_145753, NM_015184, NM_014716, NM_004101	578	30	12298	3.54614	0.919218
INTERPRO	IPR013091:EGF calcium-binding	8	0.946746	0.0436096	NM_001166265, NM_001963, NM_001166264, NM_001166266, NM_013447, NM_001998, NM_000627, NM_001733, NM_016215, NM_000138, NM_001974, NM_001004019	735	70	15779	2.45349	0.921783
GOTERM_MF_FAT	GO:0030246~carbohydrate binding	24	2.84024	0.0391627	NM_175060, NM_145252, NM_000189, NM_001807, NM_022162, NM_002308, NM_001781, NM_003278, NM_014464, NM_005127, NM_003943, NM_009587, NM_002993, NM_153267, NM_014880, NM_017625, NM_002006, NM_014568, NM_001700, NM_004130, NM_002009, NM_000655, NM_201544, NM_173452, NM_000586, NM_003665	578	331	12298	1.54273	0.926716
GOTERM_MF_FAT	GO:0050699~WW domain binding	4	0.473373	0.042772	NM_016479, NM_001159575, NM_006163, NM_030571	578	17	12298	5.00631	0.928613
GOTERM_MF_FAT	GO:0005149~interleukin-1 receptor binding	4	0.473373	0.0364595	NM_003302, NM_000577, NM_000576, NM_173841, NM_001562, NM_173843	578	16	12298	5.3192	0.929384
GOTERM_MF_FAT	GO:0005044~scavenger receptor activity	6	0.710059	0.049561	NM_004244, NM_174941, NM_014464, NM_000204, NM_182983, NM_014207, NM_002151, NM_203416	578	43	12298	2.96886	0.930064
GOTERM_MF_FAT	GO:0060589~nucleoside-triphosphatase regulator activity	27	3.19527	0.0594903	NM_032293, NM_001142685, NM_022904, NM_206909, NM_012292, NM_001085454, NM_001163335, NM_017790, NM_001077685, NM_001163334, NM_032496, NM_033025, NM_001007231, NM_021574, NM_001001669, NM_198868, NM_015075, NM_170672, NM_004327, NM_001112732, NM_014716, NM_014030, NM_001166277, NM_001122772, NM_001080157, NM_001010938, NM_175623, NM_175625, NM_000689, NM_001024647, NM_147129, NM_001015055, NM_01…	578	401	12298	1.4326	0.93108
SMART	SM00003:NH	2	0.236686	0.0933003	NM_000915, NM_000490	415	2	8663	20.8747	0.932721
INTERPRO	IPR000909:Phospholipase C, phosphatidylinositol-specific , X region	4	0.473373	0.0485761	NM_014996, NM_001134438, NM_145753, NM_015184, NM_014716	735	18	15779	4.77067	0.933483
GOTERM_MF_FAT	GO:0030695~GTPase regulator activity	27	3.19527	0.0478294	NM_032293, NM_001142685, NM_022904, NM_206909, NM_012292, NM_001085454, NM_001163335, NM_017790, NM_001077685, NM_001163334, NM_032496, NM_033025, NM_001007231, NM_021574, NM_001001669, NM_198868, NM_015075, NM_170672, NM_004327, NM_001112732, NM_014716, NM_014030, NM_001166277, NM_001122772, NM_001080157, NM_001010938, NM_175623, NM_175625, NM_000689, NM_001024647, NM_147129, NM_001015055, NM_01…	578	392	12298	1.4655	0.935952
SMART	SM00442:FGF	4	0.473373	0.0851649	NM_019851, NM_000576, NM_003867, NM_002009	415	22	8663	3.7954	0.936667
SMART	SM00202:SR	4	0.473373	0.0851649	NM_004244, NM_174941, NM_000204, NM_014207, NM_203416	415	22	8663	3.7954	0.936667
UP_SEQ_FEATURE	sequence variant	571	67.574	0.0160803	NM_001083335, NM_021777, NM_001925, NM_001114108, NM_138379, NM_001007231, NM_021574, NM_198868, NM_024722, NM_001145143, NM_001004707, NM_005080, NM_007047, NM_182943, NM_001014446, NM_001040143, NM_005086, NM_138804, NM_153460, NM_130438, NM_130436, NM_001165136, NM_198850, NM_032732, NM_001164443, NM_173615, NM_001004316, NM_001163335, NM_001163334, NM_021798, NM_001101401, NM_001101404, NM_00…	833	11613	17863	1.05439	0.939708
INTERPRO	IPR015492:Protocadherin gamma	4	0.473373	0.0557542	NM_032406, NM_032101, NM_032100, NM_032086, NM_018919	735	19	15779	4.51958	0.942212
INTERPRO	IPR012351:Four-helical cytokine, core	5	0.591716	0.0539897	NM_000572, NM_000588, NM_000600, NM_020530, NM_000586	735	31	15779	3.46259	0.944065
SMART	SM00125:IL1	3	0.35503	0.0795292	NM_000577, NM_000576, NM_173841, NM_001562, NM_173843	415	10	8663	6.26241	0.946921
INTERPRO	IPR011993:Pleckstrin homology-type	21	2.48521	0.0628724	NM_003023, NM_001130035, NM_001130034, NM_024621, NM_206909, NM_021200, NM_001130033, NM_015184, NM_001077685, NM_001167915, NM_001167916, NM_032496, NM_005310, NM_001007231, NM_001112732, NM_014716, NM_014395, NM_001166277, NM_003726, NM_001134438, NM_001080157, NM_017784, NM_002664, NM_001002034, NM_001015055, NM_014996, NM_145753, NM_001145855, NM_001145856, NM_198850, NM_015123, NM_001075099	735	297	15779	1.51794	0.948638
GOTERM_MF_FAT	GO:0005529~sugar binding	14	1.6568	0.0706866	NM_175060, NM_145252, NM_014880, NM_017625, NM_014568, NM_000189, NM_004130, NM_000655, NM_201544, NM_002308, NM_173452, NM_001781, NM_003278, NM_005127, NM_003665, NM_009587	578	176	12298	1.69247	0.951628
INTERPRO	IPR001873:Na+ channel, amiloride-sensitive	3	0.35503	0.0626056	NM_001159575, NM_017419, NM_004769, NM_020321, NM_020322	735	9	15779	7.15601	0.953995
GOTERM_MF_FAT	GO:0042277~peptide binding	15	1.77515	0.0800456	NM_001005738, NM_053036, NM_001144756, NM_005508, NM_012244, NM_182728, NM_002118, NM_005242, NM_000707, NM_001838, NM_147157, NM_001882, NM_019111, NM_005866, NM_004159, NM_001131026, NM_004101, NM_005913	578	197	12298	1.62006	0.962171
GOTERM_MF_FAT	GO:0008289~lipid binding	28	3.31361	0.0917932	NM_001142685, NM_003661, NM_012292, NM_001122742, NM_145695, NM_145867, NM_005176, NM_000349, NM_004080, NM_206595, NM_206594, NM_030817, NM_000072, NM_170672, NM_145343, NM_024722, NM_006224, NM_014395, NM_030641, NM_001135706, NM_001135705, NM_025227, NM_000655, NM_001001548, NM_000954, NM_000714, NM_001012994, NM_000689, NM_001002031, NM_002664, NM_000078, NM_000586, NM_001040451, NM_001040452…	578	438	12298	1.36016	0.962604
UP_SEQ_FEATURE	short sequence motif:Antp-type hexapeptide	5	0.591716	0.0204022	NM_004502, NM_024014, NM_018952, NM_153633, NM_002141	833	23	17863	4.66178	0.962988
UP_SEQ_FEATURE	domain:EGF-like 8; calcium-binding	5	0.591716	0.0204022	NM_001166265, NM_001963, NM_001166264, NM_001166266, NM_001998, NM_000627, NM_173689, NM_000138, NM_001004019	833	23	17863	4.66178	0.962988
INTERPRO	IPR015577:Interferon-induced Mx protein	2	0.236686	0.090874	NM_002463, NM_002462	735	2	15779	21.468	0.966726
INTERPRO	IPR000898:Indoleamine 2,3-dioxygenase	2	0.236686	0.090874	NM_194294, NM_002164	735	2	15779	21.468	0.966726
INTERPRO	IPR003981:Leukotriene B4 receptor	2	0.236686	0.090874	NM_019839, NM_001164692, NM_001143919	735	2	15779	21.468	0.966726
INTERPRO	IPR016321:Nonapeptide hormone precursor	2	0.236686	0.090874	NM_000915, NM_000490	735	2	15779	21.468	0.966726
INTERPRO	IPR000981:Neurohypophysial hormone	2	0.236686	0.090874	NM_000915, NM_000490	735	2	15779	21.468	0.966726
GOTERM_MF_FAT	GO:0033754~indoleamine 2,3-dioxygenase activity	2	0.236686	0.0916387	NM_194294, NM_002164	578	2	12298	21.2768	0.967597
GOTERM_MF_FAT	GO:0031855~oxytocin receptor binding	2	0.236686	0.0916387	NM_000915, NM_000490	578	2	12298	21.2768	0.967597
GOTERM_MF_FAT	GO:0001632~leukotriene B4 receptor activity	2	0.236686	0.0916387	NM_019839, NM_001164692, NM_001143919	578	2	12298	21.2768	0.967597
GOTERM_MF_FAT	GO:0031895~V1B vasopressin receptor binding	2	0.236686	0.0916387	NM_000915, NM_000490	578	2	12298	21.2768	0.967597
INTERPRO	IPR000975:Interleukin-1	3	0.35503	0.0759045	NM_000577, NM_000576, NM_173841, NM_001562, NM_173843	735	10	15779	6.44041	0.968893
INTERPRO	IPR014745:MHC class II, alpha/beta chain, N-terminal	3	0.35503	0.0759045	NM_033554, NM_019111, NM_002118	735	10	15779	6.44041	0.968893
INTERPRO	IPR007593:Interferon-induced transmembrane protein	3	0.35503	0.0899951	NM_030651, NM_001098824, NM_001098821, NM_003641, NM_001098823, NM_001042595, NM_001098822	735	11	15779	5.85492	0.969104
INTERPRO	IPR002348:Interleukin 1/heparin-binding growth factor	4	0.473373	0.0800549	NM_019851, NM_000576, NM_003867, NM_002009	735	22	15779	3.90328	0.970764
INTERPRO	IPR017448:Speract/scavenger receptor related	4	0.473373	0.0800549	NM_004244, NM_174941, NM_000204, NM_014207, NM_203416	735	22	15779	3.90328	0.970764
INTERPRO	IPR014716:Fibrinogen, alpha/beta/gamma chain, C-terminal globular, subdomain 1	4	0.473373	0.0890172	NM_173452, NM_012098, NM_001118888, NM_003665, NM_001118887, NM_001147, NM_006682	735	23	15779	3.73357	0.971336
GOTERM_MF_FAT	GO:0015645~fatty-acid ligase activity	3	0.35503	0.091318	NM_202000, NM_005622, NM_203380, NM_003645, NM_016234, NM_001159629	578	11	12298	5.80277	0.972113
GOTERM_MF_FAT	GO:0005104~fibroblast growth factor receptor binding	3	0.35503	0.091318	NM_012293, NM_000577, NM_002009, NM_173841, NM_173843	578	11	12298	5.80277	0.972113
INTERPRO	IPR013088:Zinc finger, NHR/GATA-type	6	0.710059	0.0872958	NM_206595, NM_032638, NM_206594, NM_000966, NM_001122742, NM_001001523, NM_014112	735	51	15779	2.52565	0.972682
INTERPRO	IPR011029:DEATH-like	7	0.828402	0.0858479	NM_032977, NM_001230, NM_144687, NM_152871, NM_001017534, NM_000043, NM_152872, NM_022162, NM_032974, NM_021571, NM_145886, NM_145887, NM_052889	735	66	15779	2.27691	0.974372
PIR_SUPERFAMILY	PIRSF005680:interferon-induced 56K protein	3	0.35503	0.0217023	NM_001031683, NM_001548, NM_012420	345	5	7019	12.207	0.981358
UP_SEQ_FEATURE	domain:LIM zinc-binding 2	7	0.828402	0.0278667	NM_004811, NM_199160, NM_003302, NM_001159704, NM_004078, NM_001167819, NM_001170807, NM_014368, NM_020482, NM_003476	833	50	17863	3.00218	0.984959
UP_SEQ_FEATURE	domain:LIM zinc-binding 1	7	0.828402	0.0278667	NM_004811, NM_199160, NM_003302, NM_001159704, NM_004078, NM_001167819, NM_001170807, NM_014368, NM_020482, NM_003476	833	50	17863	3.00218	0.984959
UP_SEQ_FEATURE	domain:EGF-like 7; calcium-binding	5	0.591716	0.0349485	NM_001166265, NM_001963, NM_001166264, NM_001166266, NM_001998, NM_000627, NM_173689, NM_000138, NM_001004019	833	27	17863	3.97114	0.992777
UP_SEQ_FEATURE	splice variant	364	43.0769	0.0414497	NM_007337, NM_021777, NM_006483, NM_213595, NM_006484, NM_001135733, NM_001164310, NM_001039724, NM_001114108, NM_001007231, NM_021574, NM_198868, NM_030767, NM_004349, NM_001042536, NM_001040444, NM_024722, NM_032827, NM_024989, NM_001145143, NM_005080, NM_182943, NM_001014446, NM_001135054, NM_001040143, NM_007044, NM_005086, NM_001146255, NM_138804, NM_001100876, NM_153460, NM_030776, NM_13043…	833	7264	17863	1.07457	0.995916
UP_SEQ_FEATURE	domain:EGF-like 1	11	1.30178	0.048709	NM_001166265, NM_001166264, NM_001080437, NM_138994, NM_001166266, NM_013447, NM_000627, NM_022475, NM_173689, NM_001963, NM_003632, NM_016215, NM_000138, NM_001974	833	118	17863	1.99903	0.997772
UP_SEQ_FEATURE	glycosylation site:O-linked (GalNAc...)	9	1.06509	0.052385	NM_000552, NM_000601, NM_001633, NM_001807, NM_021246, NM_002101, NM_001010933, NM_001010932, NM_001010931, NM_003278, NM_000586, NM_000417, NM_016815, NM_001010934	833	88	17863	2.19315	0.998
PIR_SUPERFAMILY	PIRSF036518:globin	3	0.35503	0.0983555	NM_000519, NM_000518, NM_000184	345	11	7019	5.54862	0.998096
PIR_SUPERFAMILY	PIRSF001991:class II histocompatibility antigen	3	0.35503	0.0983555	NM_033554, NM_019111, NM_002118	345	11	7019	5.54862	0.998096
PIR_SUPERFAMILY	PIRSF500045:hemoglobin, vertebrate type	3	0.35503	0.0551254	NM_000519, NM_000518, NM_000184	345	8	7019	7.62935	0.998952
PIR_SUPERFAMILY	PIRSF002019:T-cell surface glycoprotein CD28	2	0.236686	0.0956243	NM_006139, NM_005214, NM_001037631	345	2	7019	20.3449	0.999322
PIR_SUPERFAMILY	PIRSF038573:leukotriene B4 receptor	2	0.236686	0.0956243	NM_019839, NM_001164692, NM_001143919	345	2	7019	20.3449	0.999322
PIR_SUPERFAMILY	PIRSF006399:indoleamine 2,3-dioxygenase	2	0.236686	0.0956243	NM_194294, NM_002164	345	2	7019	20.3449	0.999322
PIR_SUPERFAMILY	PIRSF001815:Nonapeptide_hormone_precursor	2	0.236686	0.0956243	NM_000915, NM_000490	345	2	7019	20.3449	0.999322
PIR_SUPERFAMILY	PIRSF001815:nonapeptide hormone precursor	2	0.236686	0.0956243	NM_000915, NM_000490	345	2	7019	20.3449	0.999322
PIR_SUPERFAMILY	PIRSF001783:fibroblast growth factor	3	0.35503	0.0830817	NM_019851, NM_002006, NM_002009	345	10	7019	6.10348	0.999618
UP_SEQ_FEATURE	domain:EGF-like 5; calcium-binding	5	0.591716	0.0918053	NM_001166265, NM_001166264, NM_001166266, NM_013447, NM_001998, NM_000627, NM_000138, NM_001974, NM_001004019	833	37	17863	2.89786	0.999762
UP_SEQ_FEATURE	repeat:Desmoglein repeat 4	2	0.236686	0.0909865	NM_001943, NM_001942	833	2	17863	21.4442	0.99982
UP_SEQ_FEATURE	repeat:Desmoglein repeat 3	2	0.236686	0.0909865	NM_001943, NM_001942	833	2	17863	21.4442	0.99982
UP_SEQ_FEATURE	region of interest:Interaction with MYST3	2	0.236686	0.0909865	NM_001024630, NM_001122607, NM_001015051	833	2	17863	21.4442	0.99982
UP_SEQ_FEATURE	repeat:Desmoglein repeat 5	2	0.236686	0.0909865	NM_001943, NM_001942	833	2	17863	21.4442	0.99982
UP_SEQ_FEATURE	region of interest:Interaction with MYST4	2	0.236686	0.0909865	NM_001024630, NM_001122607, NM_001015051	833	2	17863	21.4442	0.99982
UP_SEQ_FEATURE	repeat:TPR 6	7	0.828402	0.0768318	NM_001031683, NM_198461, NM_001548, NM_012420, NM_015662, NM_001114108, NM_017904, NM_001131026	833	64	17863	2.34546	0.999841
UP_SEQ_FEATURE	domain:SRCR 3	3	0.35503	0.0901991	NM_004244, NM_174941, NM_014207, NM_203416	833	11	17863	5.84841	0.999868
UP_SEQ_FEATURE	domain:SRCR 2	3	0.35503	0.0901991	NM_004244, NM_174941, NM_014207, NM_203416	833	11	17863	5.84841	0.999868
UP_SEQ_FEATURE	domain:SRCR 1	3	0.35503	0.0901991	NM_004244, NM_174941, NM_014207, NM_203416	833	11	17863	5.84841	0.999868
UP_SEQ_FEATURE	glycosylation site:N-linked (GlcNAc...) (complex)	3	0.35503	0.0901991	NM_001010933, NM_001010932, NM_001633, NM_001010931, NM_000601, NM_001010934, NM_001807	833	11	17863	5.84841	0.999868
UP_SEQ_FEATURE	binding site:Substrate	20	2.36686	0.0870369	NM_003739, NM_000167, NM_198066, NM_001757, NM_032590, NM_012308, NM_032592, NM_001098523, NM_012387, NM_203391, NM_001134445, NM_001127219, NM_018235, NM_138326, NM_001128127, NM_001142271, NM_004032, NM_003725, NM_080658, NM_014996, NM_002832, NM_003649, NM_052935, NM_001168499, NM_001975	833	291	17863	1.47383	0.999878
UP_SEQ_FEATURE	domain:EGF-like 3; calcium-binding	5	0.591716	0.0848487	NM_001166265, NM_001166264, NM_001166266, NM_013447, NM_001998, NM_000627, NM_173689, NM_001974, NM_001004019	833	36	17863	2.97836	0.999901
OMIM_DISEASE	Gastric cancer risk after H. pylori infection	2	0.236686	0.0971031	NM_000577, NM_000576, NM_173841, NM_173843	150	2	2993	19.9533	1
OMIM_DISEASE	Genome-wide assocation defines more than 30 distinct susceptibility loci for Crohn's disease	4	0.473373	0.0833933	NM_199452, NM_017625, NM_145285, NM_022162	150	21	2993	3.80063	1
