# Supplementary material for: Comparison of DNA methylation profiles in human fetal and adult red blood cell progenitors
Source: Genome Med. 2015 Jan 20;7(1):1. doi: 10.1186/s13073-014-0122-2 (PMC4298057; doi:10.1186/s13073-014-0122-2)
Supplement: Additional file 5: Table S8. — Association analysis of HbF-associated SNPs with DNA methylation at the HBB, BCL11A, and MYB loci. [file 13073_2014_122_MOESM5_ESM.xls]

## Sheet: Supplementary Table S6
Table S6. Association analysis of HbF-associated SNPs with DNA methylation at the HBB, BCL11A and MYB loci
Region	CHR	SNP	Position	Effect allele	Other allele	EAF	CpG	Position	Δβ-value	Differential Methylation P	CpG ~ SNP beta	CpG ~ SNP P
HBB	chr11	rs10128556	5263682	T	C	0.336875	cg09239705	5279386	0.0130658	0.109868	0.453447	0.00167039
HBB	chr11	rs10128556	5263682	T	C	0.336875	cg01832325	5265215	0.0150779	0.464428	0.249532	0.0207191
HBB	chr11	rs10128556	5263682	T	C	0.336875	cg05133853	5265008	0.316886	9.89727e-14	0.352188	0.0209886
HBB	chr11	rs10128556	5263682	T	C	0.336875	cg20609368	5257253	0.00325841	0.683519	0.355413	0.0611033
HBB	chr11	rs10128556	5263682	T	C	0.336875	cg04161236	5263432	-0.22966	1.95238e-10	0.246578	0.141601
HBB	chr11	rs10128556	5263682	T	C	0.336875	cg26078436	5265992	0.0190247	0.331762	0.354037	0.149598
HBB	chr11	rs10128556	5263682	T	C	0.336875	cg18234280	5257248	-0.000310549	0.880819	0.0624022	0.193292
HBB	chr11	rs10128556	5263682	T	C	0.336875	cg08970694	5290746	0.0188598	0.00423984	0.106978	0.247677
HBB	chr11	rs10128556	5263682	T	C	0.336875	cg20896063	5274883	0.22498	1.30798e-09	0.163527	0.271072
HBB	chr11	rs10128556	5263682	T	C	0.336875	cg18160150	5247586	-0.420397	2.38724e-16	0.216602	0.288795
HBB	chr11	rs10128556	5263682	T	C	0.336875	cg27009246	5276490	-0.0306198	0.0653193	0.236663	0.295104
HBB	chr11	rs10128556	5263682	T	C	0.336875	cg14544583	5248566	-0.263737	2.45589e-16	0.112105	0.360714
HBB	chr11	rs10128556	5263682	T	C	0.336875	cg18764164	5248426	-0.50603	1.71395e-18	0.155351	0.467621
HBB	chr11	rs10128556	5263682	T	C	0.336875	cg16279158	5291214	0.028215	0.00197553	0.0485517	0.599601
HBB	chr11	rs10128556	5263682	T	C	0.336875	cg27105634	5255241	-0.246217	5.26523e-14	-0.0448893	0.714861
HBB	chr11	rs10128556	5263682	T	C	0.336875	cg20785459	5265155	0.0269855	0.0170747	0.0339613	0.739914
HBB	chr11	rs10128556	5263682	T	C	0.336875	cg01598642	5272039	0.0842178	7.20641e-08	-0.00554337	0.957611
HBB	chr11	rs10128556	5263682	T	C	0.336875	cg03306956	5291298	0.015992	0.0694277	0.00256746	0.980885
BCL11A	chr2	rs1427407	60718042	T	G	0.291667	cg26188299	60778813	0.000503285	0.935471	0.327753	0.0541853
BCL11A	chr2	rs1427407	60718042	T	G	0.291667	cg23556108	60680616	0.0397384	3.74002e-09	0.119473	0.0580137
BCL11A	chr2	rs1427407	60718042	T	G	0.291667	cg22197434	60781217	-0.00100202	0.492592	0.275054	0.0590504
BCL11A	chr2	rs1427407	60718042	T	G	0.291667	cg15241316	60680761	0.0376817	3.27936e-06	-0.212114	0.0949495
BCL11A	chr2	rs1427407	60718042	T	G	0.291667	cg15091323	60780474	-0.00191975	0.728749	-0.115383	0.0981628
BCL11A	chr2	rs1427407	60718042	T	G	0.291667	cg11057260	60679662	0.00915561	0.0956055	-0.13994	0.126821
BCL11A	chr2	rs1427407	60718042	T	G	0.291667	cg26185859	60691266	-0.0186428	0.00341796	0.087967	0.128422
BCL11A	chr2	rs1427407	60718042	T	G	0.291667	cg04588436	60698937	-0.00800351	0.305471	-0.175452	0.129527
BCL11A	chr2	rs1427407	60718042	T	G	0.291667	cg27049344	60678956	0.00967807	0.185302	-0.173775	0.133219
BCL11A	chr2	rs1427407	60718042	T	G	0.291667	cg04305912	60685678	0.0116324	0.270474	-0.214924	0.134314
BCL11A	chr2	rs1427407	60718042	T	G	0.291667	cg01600529	60688991	0.0114588	0.0454489	-0.10987	0.136725
BCL11A	chr2	rs1427407	60718042	T	G	0.291667	cg01616628	60761027	0.00183956	0.741698	0.108398	0.159385
BCL11A	chr2	rs1427407	60718042	T	G	0.291667	cg00910419	60780754	-0.00431244	0.21248	0.135527	0.168977
BCL11A	chr2	rs1427407	60718042	T	G	0.291667	cg18993470	60782726	-0.00207592	0.582727	-0.178324	0.183874
BCL11A	chr2	rs1427407	60718042	T	G	0.291667	cg26149739	60737387	0.0310921	0.00231831	-0.0866795	0.253663
BCL11A	chr2	rs1427407	60718042	T	G	0.291667	cg23678058	60722313	-0.00755418	0.427059	0.267132	0.259084
BCL11A	chr2	rs1427407	60718042	T	G	0.291667	cg16951074	60755359	-0.0182467	0.905985	-0.519842	0.260436
BCL11A	chr2	rs1427407	60718042	T	G	0.291667	cg01865786	60743489	0.0102721	0.0521896	-0.104721	0.270079
BCL11A	chr2	rs1427407	60718042	T	G	0.291667	cg13223806	60784449	-0.00968883	0.225533	0.34517	0.28898
BCL11A	chr2	rs1427407	60718042	T	G	0.291667	cg11686208	60763357	0.0203853	0.00426154	-0.0731004	0.33555
BCL11A	chr2	rs1427407	60718042	T	G	0.291667	cg02334333	60687392	0.0160732	0.152511	-0.082952	0.336162
BCL11A	chr2	rs1427407	60718042	T	G	0.291667	cg07469838	60703084	0.0233532	0.0270767	-0.15614	0.362504
BCL11A	chr2	rs1427407	60718042	T	G	0.291667	cg03606511	60735530	-0.00115266	0.884664	0.0699312	0.369917
BCL11A	chr2	rs1427407	60718042	T	G	0.291667	cg08426369	60753602	-0.00993437	0.24208	-0.124455	0.371389
BCL11A	chr2	rs1427407	60718042	T	G	0.291667	cg17738213	60776302	-0.0399456	2.82018e-05	0.109025	0.385774
BCL11A	chr2	rs1427407	60718042	T	G	0.291667	cg14986476	60781678	-0.00277036	0.709753	-0.105104	0.399112
BCL11A	chr2	rs1427407	60718042	T	G	0.291667	cg24361098	60748951	-0.0195328	0.0888606	-0.103701	0.42831
BCL11A	chr2	rs1427407	60718042	T	G	0.291667	cg10600647	60763808	-0.158291	1.1661e-10	-0.0943875	0.431149
BCL11A	chr2	rs1427407	60718042	T	G	0.291667	cg21340070	60783960	0.0036885	0.384056	0.0675428	0.438087
BCL11A	chr2	rs1427407	60718042	T	G	0.291667	cg08627352	60778395	-0.0248452	0.00128705	0.106609	0.445068
BCL11A	chr2	rs1427407	60718042	T	G	0.291667	cg19464815	60679659	0.00257386	0.740446	0.0621167	0.464362
BCL11A	chr2	rs1427407	60718042	T	G	0.291667	cg16719148	60784376	-0.000226328	0.947151	0.0950472	0.468302
BCL11A	chr2	rs1427407	60718042	T	G	0.291667	cg19040195	60687132	0.0188738	0.0589175	-0.0579073	0.48738
BCL11A	chr2	rs1427407	60718042	T	G	0.291667	cg27159979	60763331	0.0299678	6.4262e-05	-0.0526627	0.488198
BCL11A	chr2	rs1427407	60718042	T	G	0.291667	cg11008510	60782852	0.00227548	0.716532	0.105218	0.504915
BCL11A	chr2	rs1427407	60718042	T	G	0.291667	cg20913063	60779189	0.0192951	0.328427	0.120239	0.514739
BCL11A	chr2	rs1427407	60718042	T	G	0.291667	cg03717201	60780764	0.0098569	0.475122	-0.0976091	0.526392
BCL11A	chr2	rs1427407	60718042	T	G	0.291667	cg22153873	60781524	-0.00161606	0.770229	0.083951	0.532032
BCL11A	chr2	rs1427407	60718042	T	G	0.291667	cg19333114	60777419	-0.0126112	0.0137607	0.0556773	0.551915
BCL11A	chr2	rs1427407	60718042	T	G	0.291667	cg10147375	60689043	0.00307886	0.458405	-0.0557568	0.554381
BCL11A	chr2	rs1427407	60718042	T	G	0.291667	cg03874092	60780415	0.00696159	0.563517	-0.0877346	0.555622
BCL11A	chr2	rs1427407	60718042	T	G	0.291667	cg17935536	60755743	0.0151366	0.115536	-0.0679	0.560106
BCL11A	chr2	rs1427407	60718042	T	G	0.291667	cg14418115	60724110	-0.00294774	0.609709	-0.0652357	0.59503
BCL11A	chr2	rs1427407	60718042	T	G	0.291667	cg23718924	60778617	0.000304011	0.946251	-0.11251	0.604691
BCL11A	chr2	rs1427407	60718042	T	G	0.291667	cg13500074	60780746	-0.00163843	0.702505	-0.109509	0.604981
BCL11A	chr2	rs1427407	60718042	T	G	0.291667	cg22166290	60780483	0.0092661	0.0985788	-0.0529173	0.609259
BCL11A	chr2	rs1427407	60718042	T	G	0.291667	cg26819428	60784878	-0.0728245	2.39345e-11	-0.0507542	0.612788
BCL11A	chr2	rs1427407	60718042	T	G	0.291667	cg26386740	60781129	0.00121619	0.657214	-0.0398217	0.620967
BCL11A	chr2	rs1427407	60718042	T	G	0.291667	cg09670127	60722802	-0.168674	5.77122e-12	0.0361128	0.655163
BCL11A	chr2	rs1427407	60718042	T	G	0.291667	cg11308371	60780809	0.00536437	0.492416	-0.0743669	0.672935
BCL11A	chr2	rs1427407	60718042	T	G	0.291667	cg19351000	60779617	-0.00450011	0.358948	0.0377652	0.735115
BCL11A	chr2	rs1427407	60718042	T	G	0.291667	cg22445742	60680630	0.149918	5.14925e-11	-0.0381915	0.750598
BCL11A	chr2	rs1427407	60718042	T	G	0.291667	cg09565597	60746883	0.0308568	5.79555e-05	-0.0233877	0.756284
BCL11A	chr2	rs1427407	60718042	T	G	0.291667	cg10853543	60763626	-0.0421717	0.00168655	-0.0351851	0.765194
BCL11A	chr2	rs1427407	60718042	T	G	0.291667	cg13137891	60779450	0.00416974	0.604223	-0.0408731	0.765859
BCL11A	chr2	rs1427407	60718042	T	G	0.291667	cg17753356	60711641	0.00104784	0.9679	-0.0509601	0.777714
BCL11A	chr2	rs1427407	60718042	T	G	0.291667	cg00543073	60773386	-0.182734	7.37603e-11	0.0321971	0.786946
BCL11A	chr2	rs1427407	60718042	T	G	0.291667	cg23092538	60778973	0.00256594	0.183255	0.0200611	0.787152
BCL11A	chr2	rs1427407	60718042	T	G	0.291667	cg16874579	60776713	-0.00227119	0.215443	0.0257408	0.804429
BCL11A	chr2	rs1427407	60718042	T	G	0.291667	cg26580134	60777051	-0.000224021	0.956213	0.0213107	0.827315
BCL11A	chr2	rs1427407	60718042	T	G	0.291667	cg26632873	60781640	-0.00209239	0.343747	-0.0204345	0.861181
BCL11A	chr2	rs1427407	60718042	T	G	0.291667	cg12345955	60781546	-0.00437247	0.0888817	-0.0225544	0.863052
BCL11A	chr2	rs1427407	60718042	T	G	0.291667	cg19192931	60784368	0.00136192	0.861005	0.0286127	0.867744
BCL11A	chr2	rs1427407	60718042	T	G	0.291667	cg16905255	60777906	0.00158001	0.927938	0.0330372	0.868315
BCL11A	chr2	rs1427407	60718042	T	G	0.291667	cg12972447	60714018	0.0257401	0.0392125	-0.0168371	0.890239
BCL11A	chr2	rs1427407	60718042	T	G	0.291667	cg00732907	60777279	-0.00395079	0.447851	0.0130977	0.901181
BCL11A	chr2	rs1427407	60718042	T	G	0.291667	cg12685731	60779652	-0.00103584	0.663136	-0.0153778	0.91672
BCL11A	chr2	rs1427407	60718042	T	G	0.291667	cg01003382	60777624	-0.0010871	0.83202	0.00907503	0.92437
BCL11A	chr2	rs1427407	60718042	T	G	0.291667	cg03754165	60780427	0.0162741	0.481464	0.0136287	0.958057
BCL11A	chr2	rs1427407	60718042	T	G	0.291667	cg14554157	60780027	0.0855633	0.116763	0.0358439	0.960487
BCL11A	chr2	rs1427407	60718042	T	G	0.291667	cg16884658	60687823	0.0145622	0.0476564	-0.00708292	0.970788
BCL11A	chr2	rs1427407	60718042	T	G	0.291667	cg21552081	60688411	-0.0202421	0.0706746	-0.00259721	0.973549
BCL11A	chr2	rs1427407	60718042	T	G	0.291667	cg03981213	60766554	0.0226859	0.0163817	-0.00595045	0.97396
BCL11A	chr2	rs1427407	60718042	T	G	0.291667	cg01005605	60757902	-0.00834276	0.08211	-0.00141283	0.991049
BCL11A	chr2	rs1427407	60718042	T	G	0.291667	cg14236524	60779329	0.00452643	0.658399	-0.00159058	0.992924
BCL11A	chr2	rs1427407	60718042	T	G	0.291667	cg03598080	60781869	0.00249441	0.267105	-0.000471235	0.995743
BCL11A	chr2	rs1427407	60718042	T	G	0.291667	cg16988637	60782623	-0.0128113	0.0647141	-4.44819e-05	0.999646
MYB	chr6	rs28384513	135376209	G	T	0.167167	cg03740333	135376917	-0.0339323	0.0632293	0.559728	0.000506468
MYB	chr6	rs28384513	135376209	G	T	0.167167	cg27557048	135501969	-0.00281048	0.46021	0.233008	0.0148911
MYB	chr6	rs28384513	135376209	G	T	0.167167	cg03340261	135375900	-0.00283967	0.553584	0.280315	0.0398151
MYB	chr6	rs28384513	135376209	G	T	0.167167	cg24665839	135375929	0.00447876	0.503601	0.205337	0.0674209
MYB	chr6	rs28384513	135376209	G	T	0.167167	cg11282474	135376140	0.00593679	0.0865317	0.152594	0.0700059
MYB	chr6	rs28384513	135376209	G	T	0.167167	cg26288715	135506834	-0.193452	2.55971e-11	0.380559	0.0710013
MYB	chr6	rs28384513	135376209	G	T	0.167167	cg17572221	135376204	0.00273462	0.536242	0.175924	0.0879797
MYB	chr6	rs28384513	135376209	G	T	0.167167	cg12477288	135503465	0.00259948	0.298548	0.179426	0.091501
MYB	chr6	rs28384513	135376209	G	T	0.167167	cg18835596	135540107	-0.0148456	0.0087609	0.136582	0.104291
MYB	chr6	rs28384513	135376209	G	T	0.167167	cg21148128	135375750	0.000266543	0.995838	0.133028	0.136537
MYB	chr6	rs28384513	135376209	G	T	0.167167	cg04531756	135516912	-0.0884877	0.000782409	0.321218	0.146812
MYB	chr6	rs28384513	135376209	G	T	0.167167	cg06444723	135376198	0.00229154	0.712772	0.172253	0.201014
MYB	chr6	rs28384513	135376209	G	T	0.167167	cg05472265	135376004	0.00120796	0.59812	0.144531	0.223686
MYB	chr6	rs28384513	135376209	G	T	0.167167	cg01671314	135502610	0.00257178	0.550644	0.228024	0.243818
MYB	chr6	rs28384513	135376209	G	T	0.167167	cg08342770	135376255	-0.00580967	0.251347	0.229503	0.249893
MYB	chr6	rs28384513	135376209	G	T	0.167167	cg13400176	135501811	-0.00166162	0.618535	0.179732	0.348205
MYB	chr6	rs28384513	135376209	G	T	0.167167	cg02127509	135516936	-0.0993047	0.000409177	0.185557	0.382822
MYB	chr6	rs28384513	135376209	G	T	0.167167	cg13220457	135504074	0.00394595	0.450145	0.0945509	0.426285
MYB	chr6	rs28384513	135376209	G	T	0.167167	cg01369646	135502875	0.00392005	0.435614	0.19669	0.460798
MYB	chr6	rs28384513	135376209	G	T	0.167167	cg18253802	135501780	0.00607391	0.386327	0.127941	0.461925
MYB	chr6	rs28384513	135376209	G	T	0.167167	cg27434890	135517041	-0.0039996	0.762034	0.12661	0.467756
MYB	chr6	rs28384513	135376209	G	T	0.167167	cg23797471	135504410	0.00128227	0.643793	-0.0612146	0.475739
MYB	chr6	rs28384513	135376209	G	T	0.167167	cg04739200	135517046	0.00485085	0.650282	0.084603	0.503696
MYB	chr6	rs28384513	135376209	G	T	0.167167	cg21035511	135318509	0.00581455	0.30451	0.0813213	0.507126
MYB	chr6	rs28384513	135376209	G	T	0.167167	cg06357807	135503203	-0.00213107	0.618173	0.115494	0.508387
MYB	chr6	rs28384513	135376209	G	T	0.167167	cg12753606	135504989	-0.00126539	0.746273	-0.041069	0.685938
MYB	chr6	rs28384513	135376209	G	T	0.167167	cg24485995	135375451	0.015526	0.0574097	0.0924508	0.704257
MYB	chr6	rs28384513	135376209	G	T	0.167167	cg20820543	135503889	-0.0050672	0.29503	0.0340237	0.72773
MYB	chr6	rs28384513	135376209	G	T	0.167167	cg00366934	135503837	-0.000895077	0.860361	-0.0456635	0.730737
MYB	chr6	rs28384513	135376209	G	T	0.167167	cg04295297	135502378	-0.00329568	0.752498	-0.0593267	0.790274
MYB	chr6	rs28384513	135376209	G	T	0.167167	cg07363239	135502390	0.0012999	0.827816	0.0318781	0.791189
MYB	chr6	rs28384513	135376209	G	T	0.167167	cg19593600	135371762	-0.0335866	0.000201873	0.0247036	0.797269
MYB	chr6	rs28384513	135376209	G	T	0.167167	cg06032329	135376137	0.00679664	0.0283461	0.00961103	0.841881
MYB	chr6	rs28384513	135376209	G	T	0.167167	cg11579069	135502794	0.000432001	0.965288	0.0208227	0.846952
MYB	chr6	rs28384513	135376209	G	T	0.167167	cg10574148	135504383	-0.00479733	0.27374	-0.0161493	0.932398
MYB	chr6	rs28384513	135376209	G	T	0.167167	cg16255804	135334527	0.00365873	0.544763	-0.0124529	0.946767
MYB	chr6	rs28384513	135376209	G	T	0.167167	cg19623877	135501674	0.0016975	0.703873	0.00858427	0.954832
MYB	chr6	rs28384513	135376209	G	T	0.167167	cg05384967	135379599	0.0030235	0.396705	0.000497134	0.997006
HBB	chr11	rs3759074	5257777	A	G	0.265208	cg05133853	5265008	0.316886	9.89727e-14	0.461657	0.0306476
HBB	chr11	rs3759074	5257777	A	G	0.265208	cg08970694	5290746	0.0188598	0.00423984	0.229441	0.0564553
HBB	chr11	rs3759074	5257777	A	G	0.265208	cg09239705	5279386	0.0130658	0.109868	0.418305	0.0714992
HBB	chr11	rs3759074	5257777	A	G	0.265208	cg18160150	5247586	-0.420397	2.38724e-16	0.415472	0.127819
HBB	chr11	rs3759074	5257777	A	G	0.265208	cg26078436	5265992	0.0190247	0.331762	0.479427	0.157528
HBB	chr11	rs3759074	5257777	A	G	0.265208	cg04161236	5263432	-0.22966	1.95238e-10	0.325521	0.161115
HBB	chr11	rs3759074	5257777	A	G	0.265208	cg01832325	5265215	0.0150779	0.464428	0.213401	0.189464
HBB	chr11	rs3759074	5257777	A	G	0.265208	cg20609368	5257253	0.00325841	0.683519	0.357538	0.191338
HBB	chr11	rs3759074	5257777	A	G	0.265208	cg27009246	5276490	-0.0306198	0.0653193	0.399838	0.192212
HBB	chr11	rs3759074	5257777	A	G	0.265208	cg18764164	5248426	-0.50603	1.71395e-18	0.368122	0.198313
HBB	chr11	rs3759074	5257777	A	G	0.265208	cg01598642	5272039	0.0842178	7.20641e-08	-0.171272	0.214682
HBB	chr11	rs3759074	5257777	A	G	0.265208	cg20896063	5274883	0.22498	1.30798e-09	0.245197	0.228095
HBB	chr11	rs3759074	5257777	A	G	0.265208	cg27105634	5255241	-0.246217	5.26523e-14	-0.149728	0.367944
HBB	chr11	rs3759074	5257777	A	G	0.265208	cg20785459	5265155	0.0269855	0.0170747	-0.112358	0.418725
HBB	chr11	rs3759074	5257777	A	G	0.265208	cg18234280	5257248	-0.000310549	0.880819	0.0506051	0.457254
HBB	chr11	rs3759074	5257777	A	G	0.265208	cg16279158	5291214	0.028215	0.00197553	-0.0405093	0.751665
HBB	chr11	rs3759074	5257777	A	G	0.265208	cg14544583	5248566	-0.263737	2.45589e-16	0.0307513	0.858591
HBB	chr11	rs3759074	5257777	A	G	0.265208	cg03306956	5291298	0.015992	0.0694277	0.00421027	0.977249
HBB	chr11	rs7482144	5276419	A	G	0.333333	cg09239705	5279386	0.0130658	0.109868	0.415929	0.00123736
HBB	chr11	rs7482144	5276419	A	G	0.333333	cg05133853	5265008	0.316886	9.89727e-14	0.320654	0.019674
HBB	chr11	rs7482144	5276419	A	G	0.333333	cg01832325	5265215	0.0150779	0.464428	0.226638	0.0198166
HBB	chr11	rs7482144	5276419	A	G	0.333333	cg20609368	5257253	0.00325841	0.683519	0.335713	0.0479568
HBB	chr11	rs7482144	5276419	A	G	0.333333	cg26078436	5265992	0.0190247	0.331762	0.327699	0.138675
HBB	chr11	rs7482144	5276419	A	G	0.333333	cg04161236	5263432	-0.22966	1.95238e-10	0.211004	0.166494
HBB	chr11	rs7482144	5276419	A	G	0.333333	cg18234280	5257248	-0.000310549	0.880819	0.05427	0.212031
HBB	chr11	rs7482144	5276419	A	G	0.333333	cg27009246	5276490	-0.0306198	0.0653193	0.236257	0.244107
HBB	chr11	rs7482144	5276419	A	G	0.333333	cg08970694	5290746	0.0188598	0.00423984	0.0970438	0.245584
HBB	chr11	rs7482144	5276419	A	G	0.333333	cg18160150	5247586	-0.420397	2.38724e-16	0.209184	0.254685
HBB	chr11	rs7482144	5276419	A	G	0.333333	cg20896063	5274883	0.22498	1.30798e-09	0.15081	0.260536
HBB	chr11	rs7482144	5276419	A	G	0.333333	cg14544583	5248566	-0.263737	2.45589e-16	0.109433	0.32148
HBB	chr11	rs7482144	5276419	A	G	0.333333	cg18764164	5248426	-0.50603	1.71395e-18	0.140337	0.467649
HBB	chr11	rs7482144	5276419	A	G	0.333333	cg16279158	5291214	0.028215	0.00197553	0.0470125	0.573229
HBB	chr11	rs7482144	5276419	A	G	0.333333	cg20785459	5265155	0.0269855	0.0170747	0.0335661	0.716309
HBB	chr11	rs7482144	5276419	A	G	0.333333	cg27105634	5255241	-0.246217	5.26523e-14	-0.0354364	0.749749
HBB	chr11	rs7482144	5276419	A	G	0.333333	cg01598642	5272039	0.0842178	7.20641e-08	-0.00557228	0.952838
HBB	chr11	rs7482144	5276419	A	G	0.333333	cg03306956	5291298	0.015992	0.0694277	-0.00105267	0.991324
BCL11A	chr2	rs7606173	60725450	C	G	0.4525	cg19333114	60777419	-0.0126112	0.0137607	-0.224433	0.000722949
BCL11A	chr2	rs7606173	60725450	C	G	0.4525	cg03606511	60735530	-0.00115266	0.884664	-0.158651	0.0112432
BCL11A	chr2	rs7606173	60725450	C	G	0.4525	cg26185859	60691266	-0.0186428	0.00341796	-0.107282	0.0337399
BCL11A	chr2	rs7606173	60725450	C	G	0.4525	cg21340070	60783960	0.0036885	0.384056	-0.142239	0.055595
BCL11A	chr2	rs7606173	60725450	C	G	0.4525	cg16874579	60776713	-0.00227119	0.215443	-0.167221	0.055836
BCL11A	chr2	rs7606173	60725450	C	G	0.4525	cg10147375	60689043	0.00307886	0.458405	0.149829	0.0620093
BCL11A	chr2	rs7606173	60725450	C	G	0.4525	cg04305912	60685678	0.0116324	0.270474	0.238243	0.0636652
BCL11A	chr2	rs7606173	60725450	C	G	0.4525	cg26580134	60777051	-0.000224021	0.956213	-0.149313	0.0720638
BCL11A	chr2	rs7606173	60725450	C	G	0.4525	cg20913063	60779189	0.0192951	0.328427	-0.27337	0.086736
BCL11A	chr2	rs7606173	60725450	C	G	0.4525	cg23718924	60778617	0.000304011	0.946251	0.320254	0.0871317
BCL11A	chr2	rs7606173	60725450	C	G	0.4525	cg22197434	60781217	-0.00100202	0.492592	-0.21265	0.124727
BCL11A	chr2	rs7606173	60725450	C	G	0.4525	cg16951074	60755359	-0.0182467	0.905985	0.62173	0.134622
BCL11A	chr2	rs7606173	60725450	C	G	0.4525	cg03754165	60780427	0.0162741	0.481464	-0.334344	0.138677
BCL11A	chr2	rs7606173	60725450	C	G	0.4525	cg13223806	60784449	-0.00968883	0.225533	-0.432288	0.138928
BCL11A	chr2	rs7606173	60725450	C	G	0.4525	cg11308371	60780809	0.00536437	0.492416	0.221397	0.152651
BCL11A	chr2	rs7606173	60725450	C	G	0.4525	cg26188299	60778813	0.000503285	0.935471	-0.231449	0.157954
BCL11A	chr2	rs7606173	60725450	C	G	0.4525	cg23678058	60722313	-0.00755418	0.427059	-0.293196	0.172767
BCL11A	chr2	rs7606173	60725450	C	G	0.4525	cg03598080	60781869	0.00249441	0.267105	-0.105495	0.174153
BCL11A	chr2	rs7606173	60725450	C	G	0.4525	cg12972447	60714018	0.0257401	0.0392125	-0.143741	0.180998
BCL11A	chr2	rs7606173	60725450	C	G	0.4525	cg15241316	60680761	0.0376817	3.27936e-06	0.153811	0.202479
BCL11A	chr2	rs7606173	60725450	C	G	0.4525	cg21552081	60688411	-0.0202421	0.0706746	-0.0880224	0.203789
BCL11A	chr2	rs7606173	60725450	C	G	0.4525	cg11008510	60782852	0.00227548	0.716532	-0.176404	0.212173
BCL11A	chr2	rs7606173	60725450	C	G	0.4525	cg01600529	60688991	0.0114588	0.0454489	0.0850124	0.220263
BCL11A	chr2	rs7606173	60725450	C	G	0.4525	cg00732907	60777279	-0.00395079	0.447851	-0.113873	0.223944
BCL11A	chr2	rs7606173	60725450	C	G	0.4525	cg00543073	60773386	-0.182734	7.37603e-11	-0.126068	0.234724
BCL11A	chr2	rs7606173	60725450	C	G	0.4525	cg22153873	60781524	-0.00161606	0.770229	-0.137312	0.256622
BCL11A	chr2	rs7606173	60725450	C	G	0.4525	cg01005605	60757902	-0.00834276	0.08211	-0.114493	0.31128
BCL11A	chr2	rs7606173	60725450	C	G	0.4525	cg19351000	60779617	-0.00450011	0.358948	-0.101261	0.313911
BCL11A	chr2	rs7606173	60725450	C	G	0.4525	cg26819428	60784878	-0.0728245	2.39345e-11	0.0911046	0.315098
BCL11A	chr2	rs7606173	60725450	C	G	0.4525	cg24361098	60748951	-0.0195328	0.0888606	0.119208	0.318917
BCL11A	chr2	rs7606173	60725450	C	G	0.4525	cg03717201	60780764	0.0098569	0.475122	-0.138909	0.32093
BCL11A	chr2	rs7606173	60725450	C	G	0.4525	cg17738213	60776302	-0.0399456	2.82018e-05	-0.112113	0.331131
BCL11A	chr2	rs7606173	60725450	C	G	0.4525	cg16719148	60784376	-0.000226328	0.947151	-0.114856	0.337016
BCL11A	chr2	rs7606173	60725450	C	G	0.4525	cg13500074	60780746	-0.00163843	0.702505	0.180327	0.348016
BCL11A	chr2	rs7606173	60725450	C	G	0.4525	cg01616628	60761027	0.00183956	0.741698	-0.0661067	0.366616
BCL11A	chr2	rs7606173	60725450	C	G	0.4525	cg13137891	60779450	0.00416974	0.604223	-0.0997927	0.423814
BCL11A	chr2	rs7606173	60725450	C	G	0.4525	cg03874092	60780415	0.00696159	0.563517	-0.108448	0.426147
BCL11A	chr2	rs7606173	60725450	C	G	0.4525	cg17753356	60711641	0.00104784	0.9679	-0.130462	0.426584
BCL11A	chr2	rs7606173	60725450	C	G	0.4525	cg16905255	60777906	0.00158001	0.927938	-0.142687	0.43032
BCL11A	chr2	rs7606173	60725450	C	G	0.4525	cg07469838	60703084	0.0233532	0.0270767	0.116693	0.464035
BCL11A	chr2	rs7606173	60725450	C	G	0.4525	cg10853543	60763626	-0.0421717	0.00168655	-0.0760488	0.479237
BCL11A	chr2	rs7606173	60725450	C	G	0.4525	cg01865786	60743489	0.0102721	0.0521896	0.0591012	0.508449
BCL11A	chr2	rs7606173	60725450	C	G	0.4525	cg16884658	60687823	0.0145622	0.0476564	0.116183	0.510057
BCL11A	chr2	rs7606173	60725450	C	G	0.4525	cg22445742	60680630	0.149918	5.14925e-11	-0.0682751	0.53479
BCL11A	chr2	rs7606173	60725450	C	G	0.4525	cg11686208	60763357	0.0203853	0.00426154	0.0438289	0.537164
BCL11A	chr2	rs7606173	60725450	C	G	0.4525	cg09670127	60722802	-0.168674	5.77122e-12	-0.0419273	0.5728
BCL11A	chr2	rs7606173	60725450	C	G	0.4525	cg27049344	60678956	0.00967807	0.185302	0.05877	0.600946
BCL11A	chr2	rs7606173	60725450	C	G	0.4525	cg12345955	60781546	-0.00437247	0.0888817	-0.0626737	0.60095
BCL11A	chr2	rs7606173	60725450	C	G	0.4525	cg19192931	60784368	0.00136192	0.861005	-0.0756801	0.631146
BCL11A	chr2	rs7606173	60725450	C	G	0.4525	cg16988637	60782623	-0.0128113	0.0647141	-0.0433021	0.637377
BCL11A	chr2	rs7606173	60725450	C	G	0.4525	cg17935536	60755743	0.0151366	0.115536	0.0503652	0.640423
BCL11A	chr2	rs7606173	60725450	C	G	0.4525	cg19464815	60679659	0.00257386	0.740446	-0.0321376	0.684413
BCL11A	chr2	rs7606173	60725450	C	G	0.4525	cg23092538	60778973	0.00256594	0.183255	-0.0256997	0.707133
BCL11A	chr2	rs7606173	60725450	C	G	0.4525	cg00910419	60780754	-0.00431244	0.21248	-0.0356054	0.708149
BCL11A	chr2	rs7606173	60725450	C	G	0.4525	cg12685731	60779652	-0.00103584	0.663136	0.048448	0.720126
BCL11A	chr2	rs7606173	60725450	C	G	0.4525	cg14554157	60780027	0.0855633	0.116763	0.236811	0.721807
BCL11A	chr2	rs7606173	60725450	C	G	0.4525	cg14236524	60779329	0.00452643	0.658399	-0.0506994	0.758639
BCL11A	chr2	rs7606173	60725450	C	G	0.4525	cg08426369	60753602	-0.00993437	0.24208	0.0372587	0.775864
BCL11A	chr2	rs7606173	60725450	C	G	0.4525	cg15091323	60780474	-0.00191975	0.728749	-0.0191737	0.780861
BCL11A	chr2	rs7606173	60725450	C	G	0.4525	cg14418115	60724110	-0.00294774	0.609709	-0.0301688	0.790983
BCL11A	chr2	rs7606173	60725450	C	G	0.4525	cg04588436	60698937	-0.00800351	0.305471	-0.0283568	0.80206
BCL11A	chr2	rs7606173	60725450	C	G	0.4525	cg27159979	60763331	0.0299678	6.4262e-05	-0.0174477	0.805486
BCL11A	chr2	rs7606173	60725450	C	G	0.4525	cg26386740	60781129	0.00121619	0.657214	0.0183525	0.805774
BCL11A	chr2	rs7606173	60725450	C	G	0.4525	cg23556108	60680616	0.0397384	3.74002e-09	-0.0153861	0.808969
BCL11A	chr2	rs7606173	60725450	C	G	0.4525	cg01003382	60777624	-0.0010871	0.83202	-0.0206974	0.814187
BCL11A	chr2	rs7606173	60725450	C	G	0.4525	cg03981213	60766554	0.0226859	0.0163817	-0.0354134	0.832991
BCL11A	chr2	rs7606173	60725450	C	G	0.4525	cg09565597	60746883	0.0308568	5.79555e-05	0.0145147	0.834805
BCL11A	chr2	rs7606173	60725450	C	G	0.4525	cg26149739	60737387	0.0310921	0.00231831	-0.01479	0.838108
BCL11A	chr2	rs7606173	60725450	C	G	0.4525	cg26632873	60781640	-0.00209239	0.343747	-0.0212033	0.844006
BCL11A	chr2	rs7606173	60725450	C	G	0.4525	cg22166290	60780483	0.0092661	0.0985788	-0.016149	0.86652
BCL11A	chr2	rs7606173	60725450	C	G	0.4525	cg14986476	60781678	-0.00277036	0.709753	-0.0183743	0.875276
BCL11A	chr2	rs7606173	60725450	C	G	0.4525	cg18993470	60782726	-0.00207592	0.582727	-0.017948	0.889798
BCL11A	chr2	rs7606173	60725450	C	G	0.4525	cg10600647	60763808	-0.158291	1.1661e-10	0.0145863	0.896708
BCL11A	chr2	rs7606173	60725450	C	G	0.4525	cg19040195	60687132	0.0188738	0.0589175	0.00789072	0.919287
BCL11A	chr2	rs7606173	60725450	C	G	0.4525	cg08627352	60778395	-0.0248452	0.00128705	-0.0106681	0.934963
BCL11A	chr2	rs7606173	60725450	C	G	0.4525	cg11057260	60679662	0.00915561	0.0956055	0.00586461	0.947929
BCL11A	chr2	rs7606173	60725450	C	G	0.4525	cg02334333	60687392	0.0160732	0.152511	-0.00316193	0.969054
MYB	chr6	rs9402686	135427817	A	G	0.125	cg13220457	135504074	0.00394595	0.450145	0.289734	0.0411128
MYB	chr6	rs9402686	135427817	A	G	0.125	cg11282474	135376140	0.00593679	0.0865317	0.215299	0.0464435
MYB	chr6	rs9402686	135427817	A	G	0.125	cg19593600	135371762	-0.0335866	0.000201873	0.221196	0.0529084
MYB	chr6	rs9402686	135427817	A	G	0.125	cg12753606	135504989	-0.00126539	0.746273	0.207736	0.093464
MYB	chr6	rs9402686	135427817	A	G	0.125	cg18835596	135540107	-0.0148456	0.0087609	0.182972	0.094226
MYB	chr6	rs9402686	135427817	A	G	0.125	cg03740333	135376917	-0.0339323	0.0632293	0.406506	0.12205
MYB	chr6	rs9402686	135427817	A	G	0.125	cg05472265	135376004	0.00120796	0.59812	0.226284	0.137121
MYB	chr6	rs9402686	135427817	A	G	0.125	cg17572221	135376204	0.00273462	0.536242	0.191128	0.166253
MYB	chr6	rs9402686	135427817	A	G	0.125	cg21148128	135375750	0.000266543	0.995838	0.154375	0.191514
MYB	chr6	rs9402686	135427817	A	G	0.125	cg08342770	135376255	-0.00580967	0.251347	0.322629	0.212694
MYB	chr6	rs9402686	135427817	A	G	0.125	cg27557048	135501969	-0.00281048	0.46021	0.17015	0.22236
MYB	chr6	rs9402686	135427817	A	G	0.125	cg24485995	135375451	0.015526	0.0574097	0.35287	0.25264
MYB	chr6	rs9402686	135427817	A	G	0.125	cg20820543	135503889	-0.0050672	0.29503	0.130308	0.294774
MYB	chr6	rs9402686	135427817	A	G	0.125	cg04739200	135517046	0.00485085	0.650282	0.145166	0.375291
MYB	chr6	rs9402686	135427817	A	G	0.125	cg06444723	135376198	0.00229154	0.712772	0.156446	0.384616
MYB	chr6	rs9402686	135427817	A	G	0.125	cg06032329	135376137	0.00679664	0.0283461	0.0528258	0.392434
MYB	chr6	rs9402686	135427817	A	G	0.125	cg26288715	135506834	-0.193452	2.55971e-11	0.24614	0.402143
MYB	chr6	rs9402686	135427817	A	G	0.125	cg24665839	135375929	0.00447876	0.503601	0.130745	0.404538
MYB	chr6	rs9402686	135427817	A	G	0.125	cg04531756	135516912	-0.0884877	0.000782409	0.216705	0.471826
MYB	chr6	rs9402686	135427817	A	G	0.125	cg10574148	135504383	-0.00479733	0.27374	-0.172133	0.483037
MYB	chr6	rs9402686	135427817	A	G	0.125	cg16255804	135334527	0.00365873	0.544763	-0.167725	0.485446
MYB	chr6	rs9402686	135427817	A	G	0.125	cg03340261	135375900	-0.00283967	0.553584	0.123605	0.528744
MYB	chr6	rs9402686	135427817	A	G	0.125	cg18253802	135501780	0.00607391	0.386327	0.131637	0.564235
MYB	chr6	rs9402686	135427817	A	G	0.125	cg13400176	135501811	-0.00166162	0.618535	0.134595	0.596357
MYB	chr6	rs9402686	135427817	A	G	0.125	cg27434890	135517041	-0.0039996	0.762034	0.109273	0.633923
MYB	chr6	rs9402686	135427817	A	G	0.125	cg23797471	135504410	0.00128227	0.643793	0.0533867	0.636349
MYB	chr6	rs9402686	135427817	A	G	0.125	cg12477288	135503465	0.00259948	0.298548	0.0652254	0.660829
MYB	chr6	rs9402686	135427817	A	G	0.125	cg04295297	135502378	-0.00329568	0.752498	-0.124515	0.66807
MYB	chr6	rs9402686	135427817	A	G	0.125	cg06357807	135503203	-0.00213107	0.618173	0.0901536	0.694726
MYB	chr6	rs9402686	135427817	A	G	0.125	cg00366934	135503837	-0.000895077	0.860361	0.0650699	0.707045
MYB	chr6	rs9402686	135427817	A	G	0.125	cg21035511	135318509	0.00581455	0.30451	0.0492835	0.760303
MYB	chr6	rs9402686	135427817	A	G	0.125	cg01671314	135502610	0.00257178	0.550644	-0.0772825	0.769801
MYB	chr6	rs9402686	135427817	A	G	0.125	cg02127509	135516936	-0.0993047	0.000409177	0.0825684	0.770147
MYB	chr6	rs9402686	135427817	A	G	0.125	cg05384967	135379599	0.0030235	0.396705	-0.0502284	0.770996
MYB	chr6	rs9402686	135427817	A	G	0.125	cg19623877	135501674	0.0016975	0.703873	0.0511449	0.795714
MYB	chr6	rs9402686	135427817	A	G	0.125	cg07363239	135502390	0.0012999	0.827816	0.0393693	0.802286
MYB	chr6	rs9402686	135427817	A	G	0.125	cg11579069	135502794	0.000432001	0.965288	0.0274884	0.845275
MYB	chr6	rs9402686	135427817	A	G	0.125	cg01369646	135502875	0.00392005	0.435614	-0.0080881	0.981732
